# Supplementary material for: Plasma chondroitin sulfate predicts the effectiveness of fluid resuscitation strategies in patients with sepsis
Source: J Clin Invest. 2026 Feb 3;136(7):e202480. doi: 10.1172/JCI202480 (PMC13038195; doi:10.1172/JCI202480)
Supplement: Supporting data values [file jci-136-202480-s089.xlsx]

## Sheet: Figure 1
Chondroitin Sulfate	Heparan Sulfate	Syndecan-1	Hyaluronic Acid	IL-6	Sampling Probability
8.96239	5.17799	3.67877	4.27147	4.81725	0.878788
9.00377	5.71119	4.07144	4.61318	6.90105	0.878788
9.65169	6.26445	4.50435	5.65044	5.17995	0.229202
9.30175	5.5276	3.27398	4.77315	2.01401	0.806452
8.9291	5.3022	2.63428	6.31729	6.80295	0.806452
9.30818	5.43655	5.46772	5.30715	3.77181	0.806452
9.39669	6.15105	4.65118	4.81915	2.35776	0.227273
8.97738	5.27027	4.26786	2.94206	2.18474	0.229202
9.32156	6.01265	5.38558	5.08119	5.41067	0.806452
9.36852	6.33748	4.29866	4.80796	5.69206	0.806452
8.35961	5.71861	3.99631	4.31043	3.41275	0.806452
8.57399	6.30324	7.16545	7.11834	3.55352	0.806452
8.76708	5.62103	3.64359	3.10473	5.86224	0.227273
8.32667	7.35034	7.04395	6.958	8.32863	0.806452
8.82697	5.49191	4.15317	6.51478	7.55292	0.806452
8.97589	5.41356	4.81385	3.62176	2.22412	0.229202
8.84221	5.01524	2.86244	3.62923	4.96454	0.229202
8.95213	5.45766	4.42453	3.72022	3.89868	0.229202
9.0026	8.95253	8.73239	4.09855	4.0442	0.806452
8.87185	4.9767	3.56615	2.96424	2.56738	0.229202
8.8454	5.35172	3.2627	4.14931	2.31709	0.229202
8.32349	5.60398	5.00096	5.74528	5.30986	0.806452
9.26809	5.78247	3.30505	7.04172	5.1409	0.806452
8.33874	5.81526	4.95608	6.32593	2.91821	0.806452
9.05197	5.42564	4.03972	3.65249	3.86913	0.227273
9.47416	7.27818	8.73239	4.66997	4.00452	0.806452
8.53805	7.13495	4.52298	4.63094	6.33899	0.227273
8.97212	7.59642	6.57789	5.72234	4.99644	0.229202
8.75395	5.5776	4.55222	4.90147	2.88981	0.806452
8.68677	5.30596	4.09874	5.11663	3.06336	0.806452
9.1054	6.45805	4.70633	6.46536	5.41917	0.229202
8.75089	5.70972	3.5163	4.17495	3.5062	0.806452
9.15956	5.66729	4.39864	4.23033	0.76452	0.806452
8.81741	5.16783	3.1397	4.12035	3.82574	0.227273
8.78184	5.27561	3.45411	4.74563	4.38387	0.227273
8.87125	4.95572	3.07342	3.40305	4.67086	0.229202
9.143	7.31436	7.47438	6.2815	3.76794	0.806452
9.12506	6.17154	3.56428	5.10197	4.22079	0.227273
8.93329	7.38526	6.6536	8.26828	6.70643	0.806452
9.02286	5.72979	3.05448	4.64048	4.30617	0.229202
8.63881	5.39163	4.17153	3.79723	3.05366	0.227273
8.75938	5.57693	4.16756	4.71435	5.19235	0.229202
9.27501	7.96425	6.37591	7.32498	8.09625	0.229202
8.86396	4.87988	3.16209	4.15748	1.52253	0.227273
8.69756	5.90684	3.51284	5.48825	7.98311	0.229202
8.22706	6.2584	5.06275	5.47408	2.26812	0.227273
8.87806	5.63428	4.36822	6.06389	8.38242	0.229202
7.39585	4.34513	2.7603	3.66591	3.273	0.806452
8.68761	5.86063	3.86424	4.281	1.45056	0.227273
9.32636	7.82718	7.09911	8.65475	9.09313	0.229202
9.60044	5.78996	3.34933	5.94149	3.12171	0.229202
8.87665	4.93525	3.04712	3.44999	2.98354	0.227273
8.87548	6.39454	4.95131	7.57111	5.13638	0.806452
8.94288	6.37695	5.10051	5.70759	5.68596	0.229202
8.60655	5.16827	3.3752	3.89928	2.85679	0.229202
8.1961	6.52172	4.91052	7.0155	9.45532	0.227273
9.02987	5.83998	3.95696	4.30503	3.16393	0.227273
9.44686	5.32578	4.64957	3.1347	2.37047	0.227273
8.7664	5.22932	3.51512	4.62481	2.55622	0.229202
9.04829	5.40831	4.07366	3.85803	5.59916	0.229202
9.20311	5.9729	4.67409	4.71328	4.6313	0.229202
8.60446	5.57202	3.51648	6.13782	4.67685	0.229202
9.67266	6.00272	4.58458	5.54056	4.15157	0.806452
8.15523	5.33514	4.94691	6.28232	2.24319	0.806452
9.11306	5.62712	3.2634	3.24402	4.18674	0.227273
9.30424	8.01395	7.87339	7.19323	6.86799	0.227273
8.95327	5.51662	6.43474	3.63319	4.70559	0.806452
9.75667	7.85946	6.64346	7.73093	9.19889	0.878788
8.74901	5.56139	4.25968	4.32256	7.02303	0.229202
9.07693	5.05028	3.1824	4.92946	7.64144	0.806452
8.92685	6.72271	5.32438	6.84523	6.84819	0.227273
8.99474	5.75385	4.50636	4.37733	4.85668	0.227273
8.35997	7.64184	7.24288	4.76448	3.93015	0.229202
9.28993	5.92045	4.19536	5.06724	4.02665	0.806452
8.97906	5.89654	5.41325	6.27	8.89715	0.878788
9.10006	5.49418	3.83875	4.06366	2.70285	0.806452
9.47251	6.88501	6.00354	4.37586	1.51334	0.227273
8.65046	6.05857	4.86476	5.8492	3.60275	0.806452
9.16057	6.0734	5.02745	4.18951	3.89049	0.806452
8.97365	6.49458	5.61058	5.407	2.6272	0.229202
9.4335	5.74546	4.60943	6.88833	5.54258	0.878788
8.70279	6.23455	5.33132	6.50255	6.86745	0.229202
9.24045	6.27157	5.86996	6.05044	6.59526	0.806452
9.12572	8.13232	7.06593	4.60204	5.98035	0.806452
8.63633	5.81342	3.44513	2.23483	2.83026	0.229202
9.42138	6.89553	5.27193	6.87946	5.12044	0.806452
8.38004	5.63262	3.50394	6.53315	2.40882	0.227273
9.54289	6.57587	5.57328	6.7003	7.78277	0.227273
8.67704	6.26091	5.44789	6.83985	3.44016	0.229202
9.21014	6.66243	5.86141	7.31694	8.47193	0.806452
8.93971	6.66705	3.62184	4.24488	3.12171	0.806452
9.39244	5.98127	4.33954	5.86335	7.30058	0.229202
8.94931	7.1712	6.12208	8.77909	6.86745	0.806452
9.4552	6.49144	4.91739	5.30081	3.70625	0.806452
8.93024	6.4196	5.57158	3.9408	3.87166	0.806452
9.07376	4.89791	3.29953	4.1957	2.68641	0.229202
8.67594	7.44835	6.76398	7.92567	6.86745	0.227273
8.89847	5.45019	4.3844	4.31327	4.79216	0.229202
9.04404	5.70361	4.62668	4.29032	1.25413	0.227273
8.82502	5.80518	4.21015	5.41401	4.03118	0.227273
8.58452	5.27618	3.71842	5.48546	2.27476	0.806452
8.64181	6.83311	6.76198	8.45061	9.21805	0.806452
9.00539	6.02394	4.10682	3.49107	4.37091	0.806452
8.63436	6.34112	5.2008	7.01514	7.3847	0.806452
9.17426	6.63138	5.56631	5.66195	6.10205	0.227273
9.39761	6.67573	6.89643	7.85405	4.70141	0.806452
8.93182	5.406	3.87477	4.04709	4.55651	0.878788
9.1147	5.98705	3.12211	5.71003	6.49214	0.227273
9.21832	6.02747	5.04917	6.67248	8.56312	0.806452
8.6951	5.39153	3.89286	3.87975	3.20499	0.227273
8.85689	5.52355	3.72261	3.96124	6.80295	0.806452
9.22066	7.68854	6.20672	8.90211	6.80295	0.806452
9.19775	7.20868	4.24602	5.14174	4.10391	0.806452
9.29503	5.87169	5.2164	4.56189	2.58017	0.229202
8.79158	4.98434	3.79698	5.39508	5.19084	0.806452
9.08271	5.54816	2.99111	5.87293	7.09348	0.229202
8.50064	6.20962	5.08178	4.23558	2.52683	0.227273
9.13387	5.81694	3.89514	4.36506	6.82698	0.878788
8.21882	5.31852	4.4488	4.67895	4.48959	0.878788
8.88147	5.3527	4.17712	4.12104	3.87825	0.229202
9.42082	7.59098	4.98759	7.0108	9.62663	0.806452
8.97273	6.50166	4.85563	6.1239	7.81548	0.229202
8.89879	5.09368	4.27491	3.43076	5.71766	0.229202
8.63512	5.61049	4.27093	5.69249	4.18497	0.229202
8.69314	5.24062	3.94284	3.7063	3.20927	0.229202
8.38542	6.16498	4.74873	3.91082	6.58839	0.227273
9.14655	5.38849	3.03909	4.06472	3.40804	0.229202
8.94226	5.46451	3.86441	4.88002	5.93752	0.806452
9.10098	6.35254	5.06721	5.3226	4.43792	0.806452
9.00632	6.3027	4.43616	6.58145	8.34212	0.227273
8.73108	5.47571	3.74492	4.12991	1.06971	0.227273
9.05139	5.80847	4.01542	4.28391	5.9839	0.227273
10.1262	10.6818	8.73239	8.44132	3.67608	0.806452
8.54033	5.10215	3.627	4.08799	2.9653	0.227273
9.01551	5.40256	4.14983	3.25433	3.38373	0.229202
9.20785	6.56849	4.91479	8.32839	9.06175	0.227273
9.37037	7.56666	5.63365	6.53447	3.28754	0.806452
9.00748	6.17734	5.16572	6.49577	7.41399	0.806452
9.05808	5.53215	4.07871	4.23912	2.45186	0.227273
8.88856	5.63168	3.3976	2.92864	4.54329	0.229202
8.81817	5.40181	3.4565	6.44193	6.81444	0.227273
8.07043	6.13102	4.57025	7.64044	6.86745	0.806452
8.91668	6.97406	6.01173	7.32715	6.86902	0.806452
10.2686	10.2053	8.73239	9.78768	9.06652	0.806452
8.97948	4.89458	3.24391	3.91955	1.49709	0.227273
8.85854	5.02358	3.86347	4.82045	5.97297	0.806452
8.85568	5.17036	3.40797	4.93125	3.631	0.227273
9.43399	5.83544	4.44955	4.70707	4.87128	0.227273
8.7408	5.24254	3.69412	4.15309	6.77379	0.227273
8.6973	5.1312	3.68988	4.12552	6.45889	0.229202
8.64661	5.33804	4.18495	5.56716	4.54903	0.229202
9.03307	6.33062	4.73738	8.05172	9.99538	0.806452
8.90012	7.23465	6.09958	5.18194	7.05516	0.806452
8.6464	5.07955	3.19809	3.3499	4.04125	0.227273
8.66105	5.81178	4.13884	6.69661	7.23701	0.227273
9.0498	6.56517	4.44472	6.31419	6.00624	0.229202
8.33351	7.05969	5.45343	5.69679	5.41306	0.229202
9.09995	6.65904	5.91965	7.03245	3.41909	0.806452
8.90253	5.5868	4.75835	5.48657	4.71608	0.806452
9.21626	5.95283	4.22975	4.6437	3.00511	0.227273
9.01752	5.68889	3.89809	4.01337	6.52361	0.227273
9.17979	6.3793	5.22245	7.07478	5.80907	0.806452
8.79186	6.22308	6.38205	5.66615	1.64695	0.806452
8.87527	5.36934	4.51409	2.99747	4.07171	0.229202
9.04285	5.35487	3.73787	2.7262	2.88526	0.227273
9.3115	6.68872	5.02922	8.81556	9.3147	0.229202
9.71071	6.31529	5.10435	3.63231	4.33801	0.229202
8.21883	5.50935	4.4524	5.52011	4.33063	0.806452
8.42997	4.44823	2.95618	2.01454	2.30981	0.229202
8.96188	5.32265	3.64791	3.80543	4.4138	0.227273
7.14899	3.90542	2.14007	4.99469	6.33938	0.227273
8.94206	5.27006	3.29616	3.51069	6.66037	0.227273
9.2014	6.01399	4.69871	4.45684	2.02588	0.229202
9.1351	5.7589	3.58932	6.42523	5.22042	0.227273
9.07411	5.25969	3.44679	3.66492	2.07336	0.227273
8.94505	6.2469	4.62985	4.95472	7.94096	0.806452
8.89903	7.29892	3.67581	7.24082	2.87913	0.806452
8.61836	6.70665	7.52063	4.73173	4.91152	0.806452
9.98271	6.54322	5.33609	6.79499	2.35615	0.806452
9.45837	5.97764	4.37761	4.5586	4.43225	0.806452
9.49143	6.53657	6.07475	6.90096	3.12921	0.806452
8.57408	5.29601	2.6287	3.84378	2.91138	0.229202
9.48049	7.25238	6.52761	7.46666	3.74756	0.806452
9.59337	9.65769	7.28567	8.64221	2.01681	0.806452
8.46703	4.94772	3.84333	3.43436	3.99527	0.227273
9.4779	8.02618	6.44683	7.3385	6.86745	0.806452
8.82196	5.0799	4.28352	4.07419	2.85611	0.227273
9.77217	7.02738	6.33337	7.42077	4.35807	0.806452
9.17286	6.12827	4.16801	4.9744	3.10562	0.227273
9.18136	6.34352	5.56265	6.34487	3.05876	0.806452
8.712	6.90829	4.68413	6.21113	4.24848	0.806452
9.56003	6.40098	5.03535	6.70738	5.12147	0.806452
9.17852	5.95308	4.58558	5.91011	1.62733	0.806452
9.29427	7.91694	6.76033	3.92291	5.81342	0.878788
9.58881	7.62127	6.36279	7.76394	6.67819	0.806452
8.70601	5.84928	3.85836	6.5609	6.86745	0.227273
8.88105	5.23427	3.86182	4.81645	6.35674	0.229202
9.33919	5.31652	3.17649	3.84973	2.10715	0.806452
9.32738	6.20738	4.65689	6.08621	8.93646	0.227273
9.21602	6.39867	4.76662	5.17026	3.10049	0.806452
8.95114	5.04621	3.62308	3.23972	2.28156	0.806452
8.72998	5.48586	4.92799	3.70474	8.87036	0.806452
9.03253	5.33938	3.0591	4.00866	1.89422	0.227273
8.71674	5.8106	4.90198	6.16466	1.49035	0.806452
8.91435	6.32195	4.66561	6.96747	8.77431	0.229202
8.79479	6.27585	4.57025	5.95385	4.63442	0.806452
9.75925	5.65537	3.62331	4.50031	3.5807	0.806452
9.1629	7.69564	6.40443	7.03449	6.79974	0.227273
8.67385	5.4421	3.89219	2.99851	4.90951	0.229202
8.63728	5.48179	4.63056	4.20837	2.91631	0.806452
10.0592	7.51036	6.65861	9.36732	4.02299	0.806452
9.15477	5.518	4.32418	5.85836	3.05414	0.806452
9.36853	6.34142	4.53201	8.64546	9.49278	0.806452
9.6579	9.34327	7.64191	9.68082	4.56089	0.806452
8.93571	6.47305	5.77816	5.11698	5.19654	0.806452
9.25916	6.4851	5.296	3.47151	4.89797	0.878788
9.03041	5.49214	5.33351	3.39156	6.65135	0.806452
8.94484	6.97193	4.55999	5.69123	3.8974	0.806452
8.85948	6.65346	4.46971	4.39599	2.37942	0.227273
8.89169	6.82946	3.40582	4.50663	4.44388	0.806452
8.9598	5.86318	4.46832	4.31706	4.47159	0.229202
8.63786	5.37026	4.27354	4.55496	6.32836	0.806452
8.84263	5.541	4.40839	4.51523	5.5145	0.806452
8.92824	5.86301	4.93086	3.99156	3.36664	0.227273
9.15422	5.28944	4.09751	3.18062	2.87903	0.878788
9.11515	6.76648	4.39382	7.30414	9.34446	0.878788
8.86936	5.54696	4.67801	3.40479	5.71732	0.806452
8.36719	5.59703	4.45155	6.18439	4.59657	0.227273
9.64335	6.26979	4.94477	6.1862	4.83408	0.806452
8.79997	5.37148	3.48784	4.18159	6.07591	0.227273
9.43108	6.36705	5.16701	6.12959	4.14718	0.806452
9.44724	6.53337	4.28416	6.7607	4.41807	0.229202
9.17033	5.59158	3.89126	3.3526	4.465	0.227273
8.84742	5.23119	4.10901	5.85885	4.10486	0.806452
9.27948	6.434	4.90808	5.62104	4.57736	0.806452
8.87024	5.42087	3.81507	4.35476	2.41383	0.229202
8.08165	4.47105	2.57018	3.31461	1.37248	0.229202
8.43811	6.34874	5.29226	6.6718	4.68655	0.806452
9.31576	6.36635	5.01154	6.1042	9.13074	0.806452
9.25596	6.06623	4.17798	5.81938	7.08593	0.227273
10.3781	7.11173	5.82647	8.67585	5.16043	0.806452
8.712	5.37287	4.74791	3.4644	2.85243	0.878788
8.90021	5.90313	4.91731	8.04531	6.80295	0.806452
8.52642	5.75519	4.57985	4.67283	8.1702	0.227273
8.64935	6.68143	7.05343	6.70481	6.4755	0.878788
8.83601	6.77791	6.32651	6.83111	7.99261	0.806452
8.97266	6.81592	5.34237	3.20153	2.37318	0.806452
8.76719	5.2904	3.35549	5.05526	4.54694	0.229202
8.54299	5.43187	3.89285	6.01082	3.34602	0.229202
8.75394	5.48333	3.42992	4.72774	5.50674	0.227273
9.86849	6.66954	6.26149	8.53447	5.09728	0.806452
8.67997	9.92704	8.73239	4.71717	2.97151	0.806452
9.09589	5.94662	3.70873	6.6576	2.14663	0.227273
8.68145	5.96975	4.89686	4.90292	3.25436	0.878788
8.81766	5.8086	4.02227	5.11317	7.40786	0.806452
8.70248	5.21382	3.55302	2.71562	1.42535	0.229202
9.19336	6.00368	5.01581	5.71922	2.90774	0.227273
9.2341	7.76136	6.14307	7.90247	9.44642	0.806452
8.64426	5.46561	4.81792	4.69518	2.73119	0.227273
8.91433	6.61821	6.31545	4.77867	4.56175	0.806452
8.28012	5.19222	3.84502	7.08294	4.80725	0.806452
8.88154	8.17184	6.62407	5.91419	4.62774	0.806452
9.1832	6.54863	5.42491	6.15441	6.10998	0.806452
9.57212	6.16298	5.218	7.2089	4.59332	0.806452
8.84338	6.64539	4.92544	4.7679	3.4677	0.806452
8.94339	5.98486	4.18192	6.63773	3.40131	0.806452
9.77251	7.04032	6.55087	5.66785	4.61276	0.806452
8.49358	5.30543	4.12689	4.82378	2.73998	0.806452
8.60399	6.14616	5.11515	5.07829	7.0426	0.806452
9.29902	6.32627	4.52349	4.5916	6.86745	0.229202
8.75025	5.03711	3.3323	4.33461	5.17625	0.227273
9.28064	6.68104	5.2483	8.19666	6.51665	0.806452
9.49446	6.60623	4.7605	6.54383	7.61575	0.806452
9.42823	7.70628	6.85166	8.16804	5.31418	0.806452
8.93407	5.18022	3.63745	4.52503	5.45434	0.227273
9.61375	7.70275	7.67295	7.75124	3.65729	0.806452
9.02672	5.11744	3.42453	5.21349	6.63456	0.878788
9.01175	6.77034	5.81479	4.23901	5.54715	0.229202
9.37504	5.77978	4.16508	4.35107	4.06138	0.878788
9.3772	5.57644	4.00795	5.23093	6.1626	0.227273
8.44564	7.86741	6.88686	7.25469	2.37763	0.806452
8.89125	6.71909	6.21413	7.40421	9.03091	0.229202
8.92914	5.32823	4.6281	4.13364	5.86412	0.227273
8.53283	5.01098	3.32525	3.47093	3.65729	0.229202
9.37605	5.6586	4.16798	4.3847	4.78462	0.806452
8.77134	4.83782	3.25385	4.14794	5.29914	0.878788
9.00427	5.07138	3.9587	3.09943	2.57505	0.227273
9.09142	5.3389	4.26587	5.09664	4.82778	0.806452
9.05046	5.28346	4.43973	3.35909	2.10493	0.229202
8.82677	5.69748	5.01602	5.52242	3.90999	0.806452
8.55837	5.73575	4.53551	5.3484	5.17062	0.806452
9.60564	7.22981	5.66268	5.03332	2.88125	0.806452
9.30894	5.66176	3.87309	5.19412	3.02102	0.229202
9.30991	5.33005	4.28176	3.74349	3.53976	0.806452
9.47079	8.27057	8.73239	8.83774	2.83428	0.806452
8.95838	5.90549	3.99851	4.75855	6.75104	0.229202
9.0862	5.76048	4.20632	4.76172	3.63543	0.227273
8.51435	6.09563	5.33007	3.59731	3.20369	0.229202
8.42963	6.06949	4.79376	6.38474	7.56856	0.227273
9.15005	6.87313	5.13656	7.7082	3.78299	0.806452
8.64529	5.05648	3.07525	3.9178	6.78529	0.806452
9.13169	5.31184	3.45644	3.3113	3.32203	0.229202
8.82128	5.89258	4.31	4.39608	2.95851	0.227273
9.14112	7.00579	6.32533	5.93516	5.61531	0.806452
8.98104	6.12352	4.04073	4.55365	2.30296	0.227273
8.58919	5.3982	4.62623	4.97847	4.7523	0.806452
9.11564	5.99322	3.47137	5.36987	8.85763	0.806452
9.3019	5.59816	4.55078	4.4543	3.29835	0.806452
9.66962	8.36748	6.0928	8.17881	6.5799	0.806452
8.76982	4.8556	2.14007	3.50674	1.96907	0.229202
9.13294	5.91712	4.18403	3.72462	4.10424	0.227273
9.41532	5.38168	4.02747	5.03985	3.14383	0.878788
8.52551	5.26588	3.62341	5.27921	8.69848	0.806452
8.82044	5.06803	3.35091	5.10147	3.87919	0.229202
9.01111	5.94328	4.48066	9.56587	3.04429	0.229202
9.29341	5.28378	3.49959	3.74188	3.06272	0.806452
9.40944	7.79255	6.0095	7.64959	8.33197	0.806452
9.10577	5.92426	4.13138	4.49108	4.1416	0.229202
8.86152	5.56329	3.40259	5.0952	3.6584	0.806452
8.5821	5.64046	4.13031	6.77985	3.63874	0.806452
8.99404	5.65265	4.9334	3.99123	3.09862	0.227273
9.46952	7.55374	6.50756	7.08253	4.4751	0.806452
8.77519	6.10694	4.50819	5.37001	4.60617	0.227273
9.06927	6.57481	5.39643	5.82957	3.16854	0.806452
9.05955	6.261	5.05771	5.61064	9.55005	0.229202
8.70613	5.5501	3.3025	6.39467	10.4493	0.229202
9.17286	6.97495	6.56704	7.24	7.8693	0.229202
8.99454	6.07644	4.91404	4.34016	4.18496	0.806452
8.9482	5.57814	3.94796	3.03251	4.28512	0.229202
9.34675	6.05139	4.93212	5.53454	8.69935	0.806452
8.85746	5.17548	3.37789	2.96537	3.269	0.227273
9.30569	5.61594	4.01857	4.73739	2.3063	0.227273
9.6807	6.60007	5.03652	5.41256	3.86042	0.806452
9.25757	5.32833	3.88925	5.49773	3.6268	0.806452
9.04937	7.30494	6.33475	5.3883	1.68074	0.227273
8.61147	7.47557	6.53225	7.05479	2.74529	0.806452
9.30669	6.63226	6.94093	6.4574	5.52964	0.806452
9.70741	6.6634	5.15042	5.1176	6.27664	0.806452
8.54739	5.55931	3.61094	4.6169	1.49304	0.229202
9.62338	6.45662	3.75348	5.91551	4.52282	0.806452
8.19048	5.90843	4.65205	4.96008	6.34689	0.806452
9.08248	5.37815	4.05043	3.63874	3.58006	0.229202
8.53076	5.25924	4.06371	5.29471	3.20369	0.806452
8.87804	5.10393	2.74864	4.0115	2.07947	0.229202
8.94029	5.35938	4.26956	3.84966	5.40151	0.227273
8.81911	5.78195	3.73752	4.99198	5.55967	0.229202
9.34088	7.05076	6.03816	7.01684	9.06675	0.806452
9.02286	6.87076	6.08461	7.56342	6.21965	0.806452
8.82838	5.81232	4.51238	6.1397	8.29876	0.227273
8.79684	6.75031	5.5395	6.49833	6.86745	0.227273
9.29077	6.15345	4.84088	3.74645	3.73454	0.806452
9.35897	5.86392	4.6092	5.88749	4.33847	0.806452
8.93223	7.20534	8.43075	7.75621	8.99681	0.806452
8.68033	4.76172	2.14007	3.24625	2.20642	0.227273
9.30846	6.62385	5.04946	5.86051	3.80664	0.806452
9.12649	5.41554	4.41988	7.38997	4.41518	0.806452
9.49961	8.2302	7.9297	7.3008	8.27755	0.806452
9.10805	5.58879	4.67796	4.2226	4.17463	0.806452
9.15383	6.32256	5.0324	5.39712	3.2363	0.229202
9.23347	7.67912	5.36646	8.12793	4.35519	0.806452
8.85862	6.58387	5.81515	4.45251	3.06998	0.806452
9.2477	5.79481	4.59826	5.24333	6.07168	0.806452
9.26341	6.36438	5.36696	6.37247	4.12529	0.878788
9.87014	7.63386	5.18687	8.91518	8.88573	0.878788
8.78767	6.52399	5.02477	5.87471	3.43864	0.806452
8.61058	5.64745	3.03662	3.66315	3.46191	0.806452
9.14086	6.70533	5.58562	8.01146	9.50708	0.227273
9.7059	7.69131	6.91518	9.61505	7.86352	0.806452
8.63075	6.55895	5.0592	5.04096	5.0603	0.806452
9.22196	5.50392	4.554	5.13281	3.41725	0.806452
8.33917	5.51973	4.43834	5.37191	3.70814	0.227273
9.28694	7.13453	6.54125	6.88322	4.81513	0.806452
9.50967	10.3997	8.68028	8.03017	9.5053	0.806452
8.86421	6.24358	4.97368	3.74574	3.43424	0.227273
9.29581	5.38072	4.09902	4.01851	3.89423	0.229202
8.89842	5.35177	4.24809	3.57541	3.57899	0.878788
9.34368	5.60114	4.65289	3.7676	3.28899	0.229202
8.67616	4.77273	3.13312	3.87421	1.8761	0.227273
9.12336	5.78615	5.46362	7.04049	6.56132	0.878788
8.70665	5.42626	5.13382	4.7203	3.47512	0.806452
8.63903	6.15321	3.41869	4.15238	2.54529	0.806452
9.23562	5.40457	3.45416	3.16343	5.78168	0.227273
9.22135	6.22464	4.17466	2.88107	3.17778	0.806452
9.44118	7.52581	5.49758	8.96702	9.23812	0.806452
8.65709	6.46515	4.59318	6.63461	9.64407	0.806452
9.3018	5.59151	4.52211	4.25653	4.08058	0.229202
8.97611	5.51713	3.96694	4.77035	3.53644	0.227273
9.20444	6.58367	4.96355	8.03244	7.91817	0.806452
8.92211	6.21723	4.81616	4.62103	2.46023	0.227273
8.63089	5.33077	4.19391	4.03782	1.42413	0.227273
9.46319	7.32831	5.28737	3.95031	2.35957	0.229202
8.92522	5.85161	4.51051	6.58115	8.92246	0.806452
8.78886	5.06088	3.97403	4.81339	3.64896	0.227273
8.95874	6.21765	5.51747	6.65824	4.27482	0.806452
8.889	5.53394	4.2659	4.57479	4.577	0.227273
9.0346	5.38457	4.41527	4.68612	7.96154	0.806452
9.29422	7.46265	5.07465	7.00767	8.14928	0.806452
8.8692	5.65119	4.64893	5.12158	3.86556	0.878788
8.42695	7.66744	6.45213	7.46766	2.49451	0.806452
8.77649	5.76587	3.90577	4.50768	4.77969	0.878788
9.22312	6.5856	4.69962	6.56127	1.62787	0.806452
7.63194	7.02932	5.63703	5.08035	5.88437	0.878788
9.31285	8.2664	7.40766	6.89864	3.80675	0.806452
8.78488	5.50803	3.5348	4.17311	7.47751	0.229202
8.91885	5.04724	4.94279	3.66857	2.95314	0.229202
9.04039	5.73693	3.42674	4.96305	6.61749	0.229202
9.87361	6.74522	5.10382	6.56605	4.14563	0.806452
8.80738	6.40438	4.72881	8.06171	8.91062	0.806452
9.77646	5.93667	4.18969	5.0529	7.76074	0.806452
9.06187	5.91872	3.97539	4.73474	6.86745	0.806452
9.2797	6.20575	4.79428	6.50697	3.60013	0.806452
9.22078	6.28257	3.90685	4.01333	1.62513	0.227273
9.83523	6.29799	4.4083	5.76251	6.06317	0.227273
9.27507	5.78274	5.04787	5.68182	4.602	0.878788
9.17682	7.29939	6.30141	7.70071	8.65596	0.806452
8.67876	5.44106	3.78412	3.29051	5.77639	0.227273
8.32379	6.82876	5.94161	4.0462	4.48666	0.229202
8.96227	7.18177	6.41022	6.94652	5.90727	0.806452
8.71058	5.67381	4.60808	5.32429	6.43045	0.229202
8.83841	5.46268	4.2944	3.97029	3.34041	0.227273
9.05277	5.5819	4.82051	5.28395	2.18381	0.806452
8.67854	7.30904	4.93756	8.227	8.67398	0.229202
9.09736	9.66571	8.41544	7.67499	3.35489	0.806452
8.92422	5.04229	3.05766	2.85433	2.97499	0.229202
8.72036	5.74893	4.02712	4.51469	6.90508	0.227273
8.97822	6.14866	4.7437	6.92032	8.91147	0.806452
9.59707	6.21675	4.24537	6.28815	2.06466	0.806452
8.41491	5.7683	4.162	5.01525	4.14115	0.806452
9.29922	6.10816	3.83921	6.47509	4.85433	0.806452
9.17355	8.53792	7.6527	7.06741	8.43813	0.806452
8.74683	5.91354	3.98637	6.41033	8.11334	0.806452
9.18031	5.61083	4.11376	4.74824	3.17349	0.806452
8.98206	6.46301	5.61817	6.60548	2.40082	0.806452
8.83967	4.68613	3.0736	2.89508	3.55141	0.229202
8.88668	5.33025	4.36957	3.65431	5.42983	0.229202
10.0071	7.02125	4.8368	6.42967	5.68555	0.806452
9.10866	7.60801	6.07021	6.20533	6.96482	0.229202
8.72475	4.89481	2.49792	3.01506	4.84903	0.227273
9.10993	5.2953	3.39654	4.10063	2.65596	0.229202
9.04292	6.92544	7.15085	6.44578	2.12159	0.229202
9.29311	5.69659	3.78447	6.489	2.96095	0.229202
9.75085	7.93637	7.01762	9.50721	9.34535	0.806452
8.69101	6.04777	4.60999	6.88142	8.85087	0.806452
8.81697	6.6594	5.98685	5.96691	3.57033	0.806452
9.05161	5.21627	3.84618	6.48244	8.01641	0.227273
9.08666	7.07491	5.85945	4.95769	6.10142	0.806452
9.10257	7.20482	4.79629	6.01541	6.62594	0.806452
9.40071	5.82271	3.98923	3.99444	2.95291	0.806452
9.17709	5.29493	4.2125	4.8875	3.87165	0.229202
8.66784	5.70109	4.40691	5.82252	5.3293	0.806452
9.18473	5.17403	3.26353	4.77584	6.03881	0.227273
9.49639	8.98377	7.94127	9.0461	5.08884	0.806452
9.25546	5.11911	3.63702	3.88301	5.41476	0.806452
9.28082	5.97726	3.89535	9.40144	6.82875	0.806452
9.31861	5.96463	4.08497	4.51645	5.13575	0.806452
8.35099	5.05825	4.4498	4.79909	5.15921	0.806452
9.57014	8.46562	6.69182	6.5177	3.05184	0.806452
8.82691	5.42284	4.31473	4.07947	1.6456	0.806452
8.86639	5.645	3.61538	5.14008	5.80693	0.227273
8.55629	6.6555	5.18099	4.70409	9.32916	0.227273
9.21055	6.24717	3.7203	5.20043	3.29835	0.229202
9.14342	5.81727	4.26056	4.99484	1.94581	0.229202
9.04954	6.56617	5.75703	6.00785	3.07838	0.806452
8.74863	6.02864	4.56733	2.73253	2.46529	0.806452
9.79875	7.81013	5.33691	6.90332	0.82946	0.806452
9.49881	6.75845	4.70644	6.20926	6.32215	0.806452
8.65683	5.19296	4.76661	4.43314	2.92623	0.227273
9.40925	6.58962	5.91862	5.16878	5.32852	0.806452
8.59843	6.13398	3.67653	6.01943	6.86745	0.806452
8.86694	5.744	4.24814	5.935	3.92439	0.229202
9.11799	6.91404	5.5444	5.306	4.01554	0.806452
8.67047	6.74924	5.43204	7.73697	7.32601	0.229202
8.79079	5.82308	4.17395	5.18638	4.76139	0.806452
9.15718	5.90274	4.06339	4.8355	8.05519	0.806452
8.75855	5.47232	4.27426	4.02034	4.05322	0.806452
8.60068	6.07785	4.72115	6.58115	8.28791	0.806452
8.29355	4.72707	3.06879	3.35264	5.4037	0.227273
9.02108	5.21156	2.31316	2.99207	4.61785	0.229202
8.84894	6.13225	4.90786	4.17492	3.20369	0.227273
8.96961	6.0843	5.09228	5.02304	6.39275	0.806452
9.43706	7.88802	5.40194	5.23799	3.1005	0.806452
9.09142	4.85886	3.5093	5.45423	2.14223	0.229202
9.07633	6.24123	4.7238	5.6672	7.09047	0.227273
8.40559	7.17244	5.39488	6.41412	5.83077	0.229202
8.87061	6.52674	5.4716	5.83642	6.87667	0.806452
9.01147	7.32823	5.68727	6.23224	9.19316	0.806452
8.83853	6.29744	4.98991	4.07065	4.18081	0.229202
9.02014	5.08316	3.51606	3.04352	3.37897	0.806452
8.9559	5.4174	4.19316	5.12694	4.96648	0.229202
8.83047	5.5839	4.10738	4.61936	4.67618	0.227273
8.97141	5.60047	3.90829	5.51391	2.71288	0.229202
9.18955	5.15521	4.19679	4.10264	3.61043	0.229202
9.00681	6.641	4.90496	5.8556	7.39013	0.806452
8.3955	6.25372	5.24806	5.24202	8.81212	0.806452
9.22635	5.57373	4.52519	4.65733	3.65149	0.227273
9.31802	5.63401	4.92591	4.12084	2.91985	0.806452
9.6172	8.68613	6.64749	5.99816	4.73588	0.806452
8.88044	5.70481	3.9776	4.41707	5.92646	0.806452
8.87445	5.3791	3.95192	3.52755	4.16441	0.227273
9.31671	5.91929	3.8225	4.28571	4.26965	0.229202
8.70148	5.97571	5.03881	5.45696	5.08399	0.806452
9.22389	5.53345	5.25958	6.33766	3.93883	0.806452
8.6093	4.92529	3.17246	3.63262	3.79731	0.227273
8.99924	5.53882	5.33577	5.58787	4.25436	0.878788
8.85621	5.40461	3.50897	4.41212	3.14383	0.229202
8.9973	5.17669	2.89732	3.32657	4.71914	0.229202
9.30635	5.86991	4.54511	4.88266	8.53776	0.878788
8.73162	5.32361	4.07024	4.87839	4.40862	0.227273
9.11114	5.30859	4.04084	5.61983	5.83842	0.806452
9.08574	5.85329	3.91471	5.97022	4.65478	0.227273
9.53015	6.59757	4.94267	8.35092	9.03758	0.806452
8.92027	6.21953	5.05108	6.24837	6.26028	0.806452
9.05266	5.44565	3.28835	3.30199	2.29734	0.227273
8.5481	5.70779	5.26801	4.21292	5.32471	0.227273
9.24803	8.37686	8.05763	7.95013	4.52755	0.806452
9.21801	7.05848	3.51085	7.83794	2.73692	0.229202
8.41855	6.08587	4.83198	4.055	3.46778	0.229202
8.10774	6.87945	7.05603	7.91982	9.04578	0.806452
8.60103	5.02441	4.00628	4.41526	2.16335	0.227273
8.64643	4.89412	3.74754	3.39127	3.16726	0.227273
8.80315	5.25523	3.67712	3.40199	1.86811	0.229202
9.04856	6.39978	5.55839	5.19322	3.34107	0.806452
9.01984	5.61106	3.71447	7.18625	5.21849	0.806452
8.58099	5.15547	3.30644	4.0275	6.4529	0.229202
8.81199	5.2806	4.00338	2.93968	4.53515	0.229202
8.94987	5.64252	4.18705	4.2244	4.98412	0.229202
8.9608	6.22635	4.67624	4.58518	4.13958	0.806452
8.75244	4.86523	2.95165	2.93636	3.95873	0.227273
8.26058	5.71561	6.31884	7.14278	3.81319	0.806452
8.63713	5.09609	3.90111	3.36384	4.52267	0.227273
9.84006	7.76885	7.68354	9.56821	6.27487	0.806452
9.03751	6.03073	5.07749	4.54621	5.00988	0.229202
8.53484	5.21239	3.83463	3.79973	3.53777	0.806452
8.98252	5.29853	3.32536	4.3012	3.3127	0.229202
9.12166	5.19136	3.24355	4.31806	4.09636	0.227273
9.23442	8.24887	7.15527	5.56027	5.70978	0.806452
9.32368	5.35994	4.41396	5.45388	3.37131	0.806452
9.12934	5.68328	4.03442	4.78515	1.65626	0.227273
9.49872	7.96037	7.55836	9.17165	4.39463	0.806452
8.92478	5.33365	3.35446	3.83092	2.55623	0.227273
9.17381	6.30436	5.95335	5.4592	4.56401	0.806452
8.58068	4.75957	3.37699	2.84012	2.47951	0.227273
9.09032	5.26978	3.46453	3.47937	3.68325	0.229202
9.29691	6.25678	4.30797	7.353	3.50273	0.227273
8.52344	7.12532	6.18713	4.71248	5.11668	0.229202
8.84976	5.26937	2.98731	3.68115	3.31133	0.229202
9.21827	5.68123	3.97289	3.46138	4.41131	0.806452
8.94981	5.23887	3.85255	4.42204	1.82445	0.227273
8.72792	4.99855	3.63583	3.8801	3.59957	0.229202
8.9141	5.50294	4.21563	4.65903	3.80304	0.227273
8.9458	6.15813	4.18979	5.33623	3.57899	0.806452
9.05016	5.88319	4.1107	5.4029	2.97273	0.806452
8.72213	6.2593	4.58408	5.26602	2.01913	0.227273
9.66749	5.84715	3.85931	3.31517	2.97711	0.229202
8.80219	5.58606	4.1193	4.00137	5.66782	0.227273
8.77437	6.19979	4.9376	8.17774	9.22615	0.806452
8.95277	6.08063	4.11695	4.77149	5.22879	0.806452
9.81627	7.16521	4.729	9.29906	6.32749	0.229202
7.82387	6.95297	6.39123	6.48155	3.55106	0.806452
8.70871	6.58406	4.80947	5.84299	5.69764	0.227273
9.02314	6.10934	5.27606	3.72578	3.28629	0.806452
8.69085	7.94794	7.05402	6.43558	3.89594	0.806452
8.96746	5.74431	3.62501	5.18436	4.66414	0.806452
8.77851	4.96405	3.42117	3.27362	0.699551	0.229202
9.89435	6.93065	5.45811	8.03393	9.38198	0.806452

## Sheet: Figure 2A & Figure 3A
Time	90-Day Status	Intervention	Log of Chondroitin Sulfate	Sampling Probablity
Baseline	Alive	Restrictive Fluid Group	8.96239	0.878788
Baseline	Alive	Liberal Fluid Group	9.00377	0.878788
Baseline	Alive	Restrictive Fluid Group	9.65169	0.229202
Baseline	Dead	Restrictive Fluid Group	9.30175	0.806452
Baseline	Dead	Restrictive Fluid Group	8.9291	0.806452
Baseline	Dead	Liberal Fluid Group	9.30818	0.806452
Baseline	Alive	Liberal Fluid Group	9.39669	0.227273
Baseline	Alive	Restrictive Fluid Group	8.97738	0.229202
Baseline	Dead	Liberal Fluid Group	9.32156	0.806452
Baseline	Dead	Liberal Fluid Group	9.36852	0.806452
Baseline	Dead	Restrictive Fluid Group	8.35961	0.806452
Baseline	Dead	Liberal Fluid Group	8.57399	0.806452
Baseline	Alive	Liberal Fluid Group	8.76708	0.227273
Baseline	Dead	Liberal Fluid Group	8.32667	0.806452
Baseline	Dead	Restrictive Fluid Group	8.0301	0.806452
Baseline	Dead	Restrictive Fluid Group	8.82697	0.806452
Baseline	Alive	Restrictive Fluid Group	8.97589	0.229202
Baseline	Alive	Restrictive Fluid Group	8.84221	0.229202
Baseline	Alive	Restrictive Fluid Group	8.95213	0.229202
Baseline	Dead	Liberal Fluid Group	9.0026	0.806452
Baseline	Alive	Restrictive Fluid Group	8.87185	0.229202
Baseline	Alive	Restrictive Fluid Group	8.8454	0.229202
Baseline	Alive	Restrictive Fluid Group	9.02902	0.229202
Baseline	Dead	Restrictive Fluid Group	8.32349	0.806452
Baseline	Dead	Liberal Fluid Group	9.26809	0.806452
Baseline	Dead	Liberal Fluid Group	8.33874	0.806452
Baseline	Alive	Liberal Fluid Group	9.05197	0.227273
Baseline	Dead	Restrictive Fluid Group	9.47416	0.806452
Baseline	Alive	Liberal Fluid Group	8.53805	0.227273
Baseline	Alive	Restrictive Fluid Group	8.97212	0.229202
Baseline	Dead	Restrictive Fluid Group	8.75395	0.806452
Baseline	Dead	Liberal Fluid Group	8.68677	0.806452
Baseline	Alive	Restrictive Fluid Group	9.1054	0.229202
Baseline	Dead	Restrictive Fluid Group	8.75089	0.806452
Baseline	Dead	Liberal Fluid Group	9.15956	0.806452
Baseline	Alive	Liberal Fluid Group	8.81741	0.227273
Baseline	Alive	Liberal Fluid Group	8.78184	0.227273
Baseline	Alive	Restrictive Fluid Group	8.87125	0.229202
Baseline	Dead	Restrictive Fluid Group	9.143	0.806452
Baseline	Alive	Liberal Fluid Group	9.12506	0.227273
Baseline	Dead	Liberal Fluid Group	8.93329	0.806452
Baseline	Alive	Restrictive Fluid Group	9.02286	0.229202
Baseline	Alive	Liberal Fluid Group	8.63881	0.227273
Baseline	Alive	Restrictive Fluid Group	8.75938	0.229202
Baseline	Alive	Restrictive Fluid Group	9.27501	0.229202
Baseline	Alive	Liberal Fluid Group	8.86396	0.227273
Baseline	Alive	Restrictive Fluid Group	8.69756	0.229202
Baseline	Alive	Liberal Fluid Group	8.22706	0.227273
Baseline	Alive	Restrictive Fluid Group	8.87806	0.229202
Baseline	Dead	Liberal Fluid Group	7.39585	0.806452
Baseline	Alive	Liberal Fluid Group	8.68761	0.227273
Baseline	Alive	Restrictive Fluid Group	9.32636	0.229202
Baseline	Alive	Restrictive Fluid Group	9.60044	0.229202
Baseline	Alive	Liberal Fluid Group	8.87665	0.227273
Baseline	Dead	Restrictive Fluid Group	8.87548	0.806452
Baseline	Alive	Restrictive Fluid Group	8.94288	0.229202
Baseline	Alive	Restrictive Fluid Group	8.60655	0.229202
Baseline	Alive	Liberal Fluid Group	8.1961	0.227273
Baseline	Alive	Liberal Fluid Group	9.02987	0.227273
Baseline	Alive	Restrictive Fluid Group	8.74151	0.229202
Baseline	Alive	Liberal Fluid Group	9.44686	0.227273
Baseline	Alive	Restrictive Fluid Group	8.7664	0.229202
Baseline	Alive	Restrictive Fluid Group	9.04829	0.229202
Baseline	Alive	Restrictive Fluid Group	9.20311	0.229202
Baseline	Alive	Restrictive Fluid Group	8.60446	0.229202
Baseline	Dead	Liberal Fluid Group	9.67266	0.806452
Baseline	Dead	Restrictive Fluid Group	8.15523	0.806452
Baseline	Alive	Liberal Fluid Group	9.11306	0.227273
Baseline	Alive	Liberal Fluid Group	9.30424	0.227273
Baseline	Dead	Liberal Fluid Group	8.95327	0.806452
Baseline	Alive	Restrictive Fluid Group	9.75667	0.878788
Baseline	Alive	Restrictive Fluid Group	8.74901	0.229202
Baseline	Dead	Restrictive Fluid Group	9.07693	0.806452
Baseline	Alive	Liberal Fluid Group	8.92685	0.227273
Baseline	Alive	Liberal Fluid Group	8.99474	0.227273
Baseline	Alive	Restrictive Fluid Group	8.35997	0.229202
Baseline	Dead	Restrictive Fluid Group	9.28993	0.806452
Baseline	Alive	Liberal Fluid Group	8.97906	0.878788
Baseline	Dead	Restrictive Fluid Group	9.10006	0.806452
Baseline	Alive	Liberal Fluid Group	9.47251	0.227273
Baseline	Dead	Liberal Fluid Group	8.65046	0.806452
Baseline	Dead	Restrictive Fluid Group	9.16057	0.806452
Baseline	Alive	Restrictive Fluid Group	8.97365	0.229202
Baseline	Alive	Restrictive Fluid Group	9.05114	0.229202
Baseline	Alive	Liberal Fluid Group	9.4335	0.878788
Baseline	Alive	Restrictive Fluid Group	8.70279	0.229202
Baseline	Alive	Restrictive Fluid Group	9.02345	0.229202
Baseline	Dead	Liberal Fluid Group	9.24045	0.806452
Baseline	Dead	Restrictive Fluid Group	9.12572	0.806452
Baseline	Alive	Restrictive Fluid Group	8.63633	0.229202
Baseline	Dead	Liberal Fluid Group	9.42138	0.806452
Baseline	Alive	Liberal Fluid Group	8.38004	0.227273
Baseline	Alive	Liberal Fluid Group	9.54289	0.227273
Baseline	Alive	Restrictive Fluid Group	8.67704	0.229202
Baseline	Dead	Restrictive Fluid Group	9.21014	0.806452
Baseline	Dead	Liberal Fluid Group	8.93971	0.806452
Baseline	Alive	Restrictive Fluid Group	9.39244	0.229202
Baseline	Dead	Liberal Fluid Group	8.94931	0.806452
Baseline	Dead	Liberal Fluid Group	9.4552	0.806452
Baseline	Dead	Restrictive Fluid Group	8.93024	0.806452
Baseline	Alive	Restrictive Fluid Group	9.07376	0.229202
Baseline	Alive	Liberal Fluid Group	8.67594	0.227273
Baseline	Alive	Restrictive Fluid Group	8.89847	0.229202
Baseline	Alive	Liberal Fluid Group	9.04404	0.227273
Baseline	Alive	Liberal Fluid Group	8.82502	0.227273
Baseline	Dead	Liberal Fluid Group	8.58452	0.806452
Baseline	Dead	Liberal Fluid Group	8.64181	0.806452
Baseline	Dead	Restrictive Fluid Group	9.00539	0.806452
Baseline	Dead	Restrictive Fluid Group	8.63436	0.806452
Baseline	Alive	Liberal Fluid Group	9.17426	0.227273
Baseline	Dead	Liberal Fluid Group	9.39761	0.806452
Baseline	Alive	Liberal Fluid Group	8.93182	0.878788
Baseline	Alive	Liberal Fluid Group	9.1147	0.227273
Baseline	Dead	Restrictive Fluid Group	9.21832	0.806452
Baseline	Alive	Liberal Fluid Group	8.6951	0.227273
Baseline	Dead	Restrictive Fluid Group	8.85689	0.806452
Baseline	Dead	Liberal Fluid Group	9.22066	0.806452
Baseline	Dead	Restrictive Fluid Group	9.19775	0.806452
Baseline	Alive	Restrictive Fluid Group	9.29503	0.229202
Baseline	Dead	Liberal Fluid Group	8.79158	0.806452
Baseline	Alive	Restrictive Fluid Group	9.08271	0.229202
Baseline	Alive	Liberal Fluid Group	8.50064	0.227273
Baseline	Alive	Liberal Fluid Group	9.13387	0.878788
Baseline	Alive	Liberal Fluid Group	8.21882	0.878788
Baseline	Alive	Restrictive Fluid Group	8.88147	0.229202
Baseline	Dead	Restrictive Fluid Group	9.42082	0.806452
Baseline	Alive	Restrictive Fluid Group	8.97273	0.229202
Baseline	Alive	Restrictive Fluid Group	8.89879	0.229202
Baseline	Alive	Restrictive Fluid Group	8.63512	0.229202
Baseline	Alive	Restrictive Fluid Group	8.69314	0.229202
Baseline	Alive	Liberal Fluid Group	8.38542	0.227273
Baseline	Alive	Restrictive Fluid Group	9.14655	0.229202
Baseline	Dead	Restrictive Fluid Group	8.94226	0.806452
Baseline	Dead	Liberal Fluid Group	9.10098	0.806452
Baseline	Alive	Liberal Fluid Group	9.00632	0.227273
Baseline	Alive	Liberal Fluid Group	8.73108	0.227273
Baseline	Alive	Liberal Fluid Group	9.05139	0.227273
Baseline	Dead	Restrictive Fluid Group	10.1262	0.806452
Baseline	Alive	Liberal Fluid Group	8.54033	0.227273
Baseline	Alive	Restrictive Fluid Group	9.01551	0.229202
Baseline	Alive	Liberal Fluid Group	9.20785	0.227273
Baseline	Dead	Liberal Fluid Group	9.37037	0.806452
Baseline	Dead	Restrictive Fluid Group	9.00748	0.806452
Baseline	Alive	Liberal Fluid Group	9.05808	0.227273
Baseline	Alive	Restrictive Fluid Group	8.88856	0.229202
Baseline	Alive	Liberal Fluid Group	8.81817	0.227273
Baseline	Dead	Restrictive Fluid Group	8.07043	0.806452
Baseline	Dead	Restrictive Fluid Group	8.91668	0.806452
Baseline	Dead	Restrictive Fluid Group	10.2686	0.806452
Baseline	Alive	Liberal Fluid Group	8.97948	0.227273
Baseline	Dead	Liberal Fluid Group	8.85854	0.806452
Baseline	Alive	Liberal Fluid Group	8.85568	0.227273
Baseline	Alive	Liberal Fluid Group	9.43399	0.227273
Baseline	Alive	Liberal Fluid Group	8.7408	0.227273
Baseline	Alive	Restrictive Fluid Group	8.6973	0.229202
Baseline	Alive	Restrictive Fluid Group	8.64661	0.229202
Baseline	Dead	Restrictive Fluid Group	9.03307	0.806452
Baseline	Dead	Liberal Fluid Group	8.90012	0.806452
Baseline	Alive	Liberal Fluid Group	8.6464	0.227273
Baseline	Alive	Liberal Fluid Group	8.66105	0.227273
Baseline	Dead	Liberal Fluid Group	8.99061	0.806452
Baseline	Alive	Restrictive Fluid Group	9.0498	0.229202
Baseline	Alive	Restrictive Fluid Group	8.33351	0.229202
Baseline	Dead	Restrictive Fluid Group	9.09995	0.806452
Baseline	Dead	Liberal Fluid Group	8.90253	0.806452
Baseline	Alive	Liberal Fluid Group	9.21626	0.227273
Baseline	Alive	Liberal Fluid Group	9.01752	0.227273
Baseline	Dead	Restrictive Fluid Group	9.17979	0.806452
Baseline	Dead	Liberal Fluid Group	8.79186	0.806452
Baseline	Alive	Restrictive Fluid Group	8.87527	0.229202
Baseline	Alive	Liberal Fluid Group	9.04285	0.227273
Baseline	Alive	Restrictive Fluid Group	9.3115	0.229202
Baseline	Alive	Restrictive Fluid Group	9.71071	0.229202
Baseline	Dead	Liberal Fluid Group	8.21883	0.806452
Baseline	Alive	Restrictive Fluid Group	8.42997	0.229202
Baseline	Alive	Liberal Fluid Group	8.96188	0.227273
Baseline	Alive	Liberal Fluid Group	7.14899	0.227273
Baseline	Alive	Liberal Fluid Group	8.94206	0.227273
Baseline	Alive	Restrictive Fluid Group	9.2014	0.229202
Baseline	Alive	Liberal Fluid Group	9.1351	0.227273
Baseline	Alive	Liberal Fluid Group	9.07411	0.227273
Baseline	Dead	Liberal Fluid Group	8.94505	0.806452
Baseline	Dead	Liberal Fluid Group	8.89903	0.806452
Baseline	Dead	Restrictive Fluid Group	8.61836	0.806452
Baseline	Dead	Liberal Fluid Group	9.98271	0.806452
Baseline	Dead	Liberal Fluid Group	9.45837	0.806452
Baseline	Dead	Liberal Fluid Group	9.49143	0.806452
Baseline	Alive	Restrictive Fluid Group	8.57408	0.229202
Baseline	Dead	Liberal Fluid Group	9.48049	0.806452
Baseline	Dead	Restrictive Fluid Group	9.59337	0.806452
Baseline	Alive	Liberal Fluid Group	8.46703	0.227273
Baseline	Dead	Liberal Fluid Group	9.4779	0.806452
Baseline	Alive	Liberal Fluid Group	8.82196	0.227273
Baseline	Dead	Restrictive Fluid Group	9.77217	0.806452
Baseline	Alive	Liberal Fluid Group	9.17286	0.227273
Baseline	Dead	Restrictive Fluid Group	9.18136	0.806452
Baseline	Dead	Liberal Fluid Group	8.712	0.806452
Baseline	Dead	Liberal Fluid Group	9.56003	0.806452
Baseline	Dead	Liberal Fluid Group	9.17852	0.806452
Baseline	Alive	Restrictive Fluid Group	9.29427	0.878788
Baseline	Dead	Liberal Fluid Group	9.58881	0.806452
Baseline	Alive	Liberal Fluid Group	8.70601	0.227273
Baseline	Alive	Restrictive Fluid Group	8.88105	0.229202
Baseline	Dead	Liberal Fluid Group	9.33919	0.806452
Baseline	Alive	Liberal Fluid Group	9.32738	0.227273
Baseline	Dead	Liberal Fluid Group	9.21602	0.806452
Baseline	Dead	Liberal Fluid Group	8.95114	0.806452
Baseline	Dead	Restrictive Fluid Group	8.72998	0.806452
Baseline	Alive	Liberal Fluid Group	9.03253	0.227273
Baseline	Dead	Liberal Fluid Group	8.71674	0.806452
Baseline	Alive	Restrictive Fluid Group	8.91435	0.229202
Baseline	Dead	Restrictive Fluid Group	8.79479	0.806452
Baseline	Dead	Liberal Fluid Group	9.75925	0.806452
Baseline	Alive	Liberal Fluid Group	9.1629	0.227273
Baseline	Alive	Restrictive Fluid Group	8.67385	0.229202
Baseline	Dead	Restrictive Fluid Group	8.63728	0.806452
Baseline	Dead	Restrictive Fluid Group	10.0592	0.806452
Baseline	Dead	Restrictive Fluid Group	9.15477	0.806452
Baseline	Dead	Liberal Fluid Group	9.36853	0.806452
Baseline	Dead	Restrictive Fluid Group	9.6579	0.806452
Baseline	Dead	Restrictive Fluid Group	8.93571	0.806452
Baseline	Alive	Liberal Fluid Group	9.25916	0.878788
Baseline	Dead	Restrictive Fluid Group	9.03041	0.806452
Baseline	Dead	Liberal Fluid Group	8.94484	0.806452
Baseline	Alive	Liberal Fluid Group	8.85948	0.227273
Baseline	Dead	Restrictive Fluid Group	8.89169	0.806452
Baseline	Alive	Restrictive Fluid Group	8.9598	0.229202
Baseline	Dead	Liberal Fluid Group	8.63786	0.806452
Baseline	Dead	Restrictive Fluid Group	8.84263	0.806452
Baseline	Alive	Liberal Fluid Group	8.92824	0.227273
Baseline	Alive	Restrictive Fluid Group	9.15422	0.878788
Baseline	Alive	Liberal Fluid Group	9.11515	0.878788
Baseline	Dead	Restrictive Fluid Group	8.86936	0.806452
Baseline	Alive	Liberal Fluid Group	8.36719	0.227273
Baseline	Dead	Restrictive Fluid Group	9.64335	0.806452
Baseline	Alive	Liberal Fluid Group	8.79997	0.227273
Baseline	Dead	Restrictive Fluid Group	9.43108	0.806452
Baseline	Alive	Restrictive Fluid Group	9.44724	0.229202
Baseline	Alive	Liberal Fluid Group	9.17033	0.227273
Baseline	Dead	Restrictive Fluid Group	8.84742	0.806452
Baseline	Dead	Liberal Fluid Group	9.27948	0.806452
Baseline	Alive	Restrictive Fluid Group	8.87024	0.229202
Baseline	Alive	Restrictive Fluid Group	8.08165	0.229202
Baseline	Dead	Restrictive Fluid Group	8.43811	0.806452
Baseline	Dead	Liberal Fluid Group	9.31576	0.806452
Baseline	Alive	Liberal Fluid Group	9.25596	0.227273
Baseline	Dead	Restrictive Fluid Group	10.3781	0.806452
Baseline	Alive	Restrictive Fluid Group	8.712	0.878788
Baseline	Dead	Liberal Fluid Group	8.90021	0.806452
Baseline	Alive	Liberal Fluid Group	8.52642	0.227273
Baseline	Alive	Liberal Fluid Group	8.64935	0.878788
Baseline	Dead	Liberal Fluid Group	8.83601	0.806452
Baseline	Dead	Restrictive Fluid Group	8.97266	0.806452
Baseline	Alive	Restrictive Fluid Group	8.76719	0.229202
Baseline	Alive	Restrictive Fluid Group	8.54299	0.229202
Baseline	Alive	Liberal Fluid Group	8.75394	0.227273
Baseline	Dead	Liberal Fluid Group	9.86849	0.806452
Baseline	Dead	Restrictive Fluid Group	8.67997	0.806452
Baseline	Alive	Liberal Fluid Group	9.09589	0.227273
Baseline	Alive	Liberal Fluid Group	8.68145	0.878788
Baseline	Dead	Restrictive Fluid Group	8.81766	0.806452
Baseline	Alive	Restrictive Fluid Group	8.70248	0.229202
Baseline	Alive	Liberal Fluid Group	9.19336	0.227273
Baseline	Dead	Liberal Fluid Group	9.2341	0.806452
Baseline	Alive	Liberal Fluid Group	8.64426	0.227273
Baseline	Dead	Restrictive Fluid Group	8.91433	0.806452
Baseline	Dead	Restrictive Fluid Group	8.28012	0.806452
Baseline	Dead	Liberal Fluid Group	8.88154	0.806452
Baseline	Dead	Restrictive Fluid Group	9.1832	0.806452
Baseline	Dead	Liberal Fluid Group	9.57212	0.806452
Baseline	Dead	Restrictive Fluid Group	8.84338	0.806452
Baseline	Dead	Liberal Fluid Group	8.94339	0.806452
Baseline	Dead	Liberal Fluid Group	9.77251	0.806452
Baseline	Dead	Restrictive Fluid Group	8.49358	0.806452
Baseline	Dead	Liberal Fluid Group	8.60399	0.806452
Baseline	Alive	Restrictive Fluid Group	9.29902	0.229202
Baseline	Alive	Liberal Fluid Group	8.75025	0.227273
Baseline	Dead	Liberal Fluid Group	9.28064	0.806452
Baseline	Dead	Restrictive Fluid Group	9.49446	0.806452
Baseline	Dead	Restrictive Fluid Group	9.42823	0.806452
Baseline	Alive	Liberal Fluid Group	8.93407	0.227273
Baseline	Dead	Restrictive Fluid Group	9.61375	0.806452
Baseline	Alive	Restrictive Fluid Group	9.02672	0.878788
Baseline	Alive	Restrictive Fluid Group	9.01175	0.229202
Baseline	Alive	Restrictive Fluid Group	9.37504	0.878788
Baseline	Alive	Liberal Fluid Group	9.3772	0.227273
Baseline	Dead	Liberal Fluid Group	8.44564	0.806452
Baseline	Alive	Restrictive Fluid Group	8.89125	0.229202
Baseline	Alive	Liberal Fluid Group	8.92914	0.227273
Baseline	Alive	Restrictive Fluid Group	8.53283	0.229202
Baseline	Dead	Restrictive Fluid Group	9.37605	0.806452
Baseline	Alive	Restrictive Fluid Group	8.77134	0.878788
Baseline	Alive	Liberal Fluid Group	9.00427	0.227273
Baseline	Dead	Restrictive Fluid Group	9.09142	0.806452
Baseline	Alive	Restrictive Fluid Group	9.05046	0.229202
Baseline	Dead	Restrictive Fluid Group	8.82677	0.806452
Baseline	Dead	Liberal Fluid Group	8.55837	0.806452
Baseline	Dead	Liberal Fluid Group	9.60564	0.806452
Baseline	Alive	Restrictive Fluid Group	9.30894	0.229202
Baseline	Dead	Restrictive Fluid Group	9.30991	0.806452
Baseline	Dead	Liberal Fluid Group	9.47079	0.806452
Baseline	Alive	Restrictive Fluid Group	8.95838	0.229202
Baseline	Alive	Liberal Fluid Group	9.0862	0.227273
Baseline	Alive	Restrictive Fluid Group	8.51435	0.229202
Baseline	Alive	Liberal Fluid Group	8.42963	0.227273
Baseline	Dead	Restrictive Fluid Group	9.15005	0.806452
Baseline	Dead	Restrictive Fluid Group	8.64529	0.806452
Baseline	Alive	Restrictive Fluid Group	9.13169	0.229202
Baseline	Alive	Liberal Fluid Group	8.82128	0.227273
Baseline	Dead	Restrictive Fluid Group	9.14112	0.806452
Baseline	Alive	Liberal Fluid Group	8.98104	0.227273
Baseline	Dead	Liberal Fluid Group	8.58919	0.806452
Baseline	Dead	Restrictive Fluid Group	9.11564	0.806452
Baseline	Dead	Restrictive Fluid Group	9.3019	0.806452
Baseline	Dead	Liberal Fluid Group	9.66962	0.806452
Baseline	Alive	Restrictive Fluid Group	8.76982	0.229202
Baseline	Alive	Liberal Fluid Group	9.13294	0.227273
Baseline	Alive	Restrictive Fluid Group	9.41532	0.878788
Baseline	Dead	Restrictive Fluid Group	8.52551	0.806452
Baseline	Alive	Restrictive Fluid Group	8.82044	0.229202
Baseline	Alive	Restrictive Fluid Group	9.01111	0.229202
Baseline	Dead	Liberal Fluid Group	9.29341	0.806452
Baseline	Dead	Liberal Fluid Group	9.40944	0.806452
Baseline	Alive	Restrictive Fluid Group	9.10577	0.229202
Baseline	Dead	Restrictive Fluid Group	8.86152	0.806452
Baseline	Dead	Liberal Fluid Group	8.5821	0.806452
Baseline	Alive	Liberal Fluid Group	8.99404	0.227273
Baseline	Dead	Restrictive Fluid Group	9.46952	0.806452
Baseline	Alive	Liberal Fluid Group	8.77519	0.227273
Baseline	Dead	Liberal Fluid Group	9.06927	0.806452
Baseline	Alive	Restrictive Fluid Group	9.05955	0.229202
Baseline	Alive	Restrictive Fluid Group	8.70613	0.229202
Baseline	Alive	Restrictive Fluid Group	9.17286	0.229202
Baseline	Dead	Restrictive Fluid Group	8.99454	0.806452
Baseline	Alive	Restrictive Fluid Group	8.9482	0.229202
Baseline	Dead	Liberal Fluid Group	9.34675	0.806452
Baseline	Alive	Liberal Fluid Group	8.85746	0.227273
Baseline	Alive	Liberal Fluid Group	9.30569	0.227273
Baseline	Dead	Restrictive Fluid Group	9.6807	0.806452
Baseline	Dead	Restrictive Fluid Group	9.25757	0.806452
Baseline	Alive	Liberal Fluid Group	9.04937	0.227273
Baseline	Dead	Restrictive Fluid Group	8.61147	0.806452
Baseline	Dead	Liberal Fluid Group	9.30669	0.806452
Baseline	Dead	Liberal Fluid Group	9.70741	0.806452
Baseline	Alive	Restrictive Fluid Group	8.54739	0.229202
Baseline	Dead	Liberal Fluid Group	9.62338	0.806452
Baseline	Dead	Liberal Fluid Group	8.19048	0.806452
Baseline	Alive	Restrictive Fluid Group	9.08248	0.229202
Baseline	Dead	Liberal Fluid Group	8.53076	0.806452
Baseline	Alive	Restrictive Fluid Group	8.87804	0.229202
Baseline	Alive	Liberal Fluid Group	8.94029	0.227273
Baseline	Alive	Restrictive Fluid Group	8.81911	0.229202
Baseline	Dead	Restrictive Fluid Group	9.34088	0.806452
Baseline	Dead	Restrictive Fluid Group	9.02286	0.806452
Baseline	Alive	Liberal Fluid Group	8.82838	0.227273
Baseline	Alive	Liberal Fluid Group	8.79684	0.227273
Baseline	Dead	Liberal Fluid Group	9.29077	0.806452
Baseline	Dead	Liberal Fluid Group	9.35897	0.806452
Baseline	Dead	Liberal Fluid Group	8.93223	0.806452
Baseline	Alive	Liberal Fluid Group	8.68033	0.227273
Baseline	Dead	Liberal Fluid Group	9.30846	0.806452
Baseline	Dead	Restrictive Fluid Group	9.12649	0.806452
Baseline	Dead	Liberal Fluid Group	9.49961	0.806452
Baseline	Dead	Restrictive Fluid Group	9.10805	0.806452
Baseline	Alive	Restrictive Fluid Group	9.15383	0.229202
Baseline	Dead	Liberal Fluid Group	9.23347	0.806452
Baseline	Dead	Liberal Fluid Group	8.85862	0.806452
Baseline	Dead	Liberal Fluid Group	9.2477	0.806452
Baseline	Alive	Liberal Fluid Group	9.26341	0.878788
Baseline	Alive	Liberal Fluid Group	9.87014	0.878788
Baseline	Dead	Liberal Fluid Group	8.78767	0.806452
Baseline	Dead	Liberal Fluid Group	8.61058	0.806452
Baseline	Alive	Liberal Fluid Group	9.14086	0.227273
Baseline	Dead	Restrictive Fluid Group	9.7059	0.806452
Baseline	Dead	Restrictive Fluid Group	8.63075	0.806452
Baseline	Dead	Liberal Fluid Group	9.22196	0.806452
Baseline	Alive	Liberal Fluid Group	8.33917	0.227273
Baseline	Dead	Restrictive Fluid Group	9.28694	0.806452
Baseline	Dead	Restrictive Fluid Group	9.50967	0.806452
Baseline	Alive	Liberal Fluid Group	8.86421	0.227273
Baseline	Alive	Restrictive Fluid Group	9.29581	0.229202
Baseline	Alive	Restrictive Fluid Group	8.89842	0.878788
Baseline	Alive	Restrictive Fluid Group	9.34368	0.229202
Baseline	Alive	Liberal Fluid Group	8.67616	0.227273
Baseline	Alive	Liberal Fluid Group	9.12336	0.878788
Baseline	Dead	Restrictive Fluid Group	8.70665	0.806452
Baseline	Dead	Restrictive Fluid Group	8.63903	0.806452
Baseline	Alive	Liberal Fluid Group	9.23562	0.227273
Baseline	Dead	Restrictive Fluid Group	9.22135	0.806452
Baseline	Dead	Restrictive Fluid Group	9.44118	0.806452
Baseline	Dead	Liberal Fluid Group	8.65709	0.806452
Baseline	Alive	Restrictive Fluid Group	9.3018	0.229202
Baseline	Alive	Liberal Fluid Group	8.97611	0.227273
Baseline	Dead	Liberal Fluid Group	9.20444	0.806452
Baseline	Alive	Liberal Fluid Group	8.92211	0.227273
Baseline	Alive	Liberal Fluid Group	8.63089	0.227273
Baseline	Alive	Restrictive Fluid Group	9.46319	0.229202
Baseline	Dead	Restrictive Fluid Group	8.92522	0.806452
Baseline	Alive	Liberal Fluid Group	8.78886	0.227273
Baseline	Dead	Restrictive Fluid Group	8.95874	0.806452
Baseline	Alive	Liberal Fluid Group	8.889	0.227273
Baseline	Dead	Liberal Fluid Group	9.0346	0.806452
Baseline	Dead	Restrictive Fluid Group	9.29422	0.806452
Baseline	Alive	Restrictive Fluid Group	8.8692	0.878788
Baseline	Dead	Restrictive Fluid Group	8.42695	0.806452
Baseline	Alive	Liberal Fluid Group	8.77649	0.878788
Baseline	Dead	Liberal Fluid Group	9.22312	0.806452
Baseline	Alive	Liberal Fluid Group	7.63194	0.878788
Baseline	Dead	Liberal Fluid Group	9.31285	0.806452
Baseline	Alive	Restrictive Fluid Group	8.78488	0.229202
Baseline	Alive	Restrictive Fluid Group	8.91885	0.229202
Baseline	Alive	Restrictive Fluid Group	9.04039	0.229202
Baseline	Dead	Liberal Fluid Group	9.87361	0.806452
Baseline	Dead	Restrictive Fluid Group	8.80738	0.806452
Baseline	Dead	Restrictive Fluid Group	9.77646	0.806452
Baseline	Dead	Restrictive Fluid Group	9.06187	0.806452
Baseline	Dead	Restrictive Fluid Group	9.2797	0.806452
Baseline	Alive	Liberal Fluid Group	9.22078	0.227273
Baseline	Alive	Liberal Fluid Group	9.83523	0.227273
Baseline	Alive	Restrictive Fluid Group	9.27507	0.878788
Baseline	Dead	Restrictive Fluid Group	9.17682	0.806452
Baseline	Alive	Liberal Fluid Group	8.67876	0.227273
Baseline	Alive	Restrictive Fluid Group	8.32379	0.229202
Baseline	Dead	Liberal Fluid Group	8.96227	0.806452
Baseline	Dead	Liberal Fluid Group	9.00162	0.806452
Baseline	Alive	Restrictive Fluid Group	8.71058	0.229202
Baseline	Alive	Liberal Fluid Group	8.83841	0.227273
Baseline	Dead	Liberal Fluid Group	9.05277	0.806452
Baseline	Alive	Restrictive Fluid Group	8.67854	0.229202
Baseline	Dead	Liberal Fluid Group	9.09736	0.806452
Baseline	Alive	Restrictive Fluid Group	8.92422	0.229202
Baseline	Alive	Liberal Fluid Group	8.72036	0.227273
Baseline	Dead	Liberal Fluid Group	8.97822	0.806452
Baseline	Dead	Restrictive Fluid Group	9.59707	0.806452
Baseline	Dead	Liberal Fluid Group	8.41491	0.806452
Baseline	Dead	Liberal Fluid Group	9.29922	0.806452
Baseline	Dead	Restrictive Fluid Group	9.17355	0.806452
Baseline	Dead	Liberal Fluid Group	8.74683	0.806452
Baseline	Dead	Restrictive Fluid Group	9.18031	0.806452
Baseline	Dead	Liberal Fluid Group	8.98206	0.806452
Baseline	Alive	Restrictive Fluid Group	8.83967	0.229202
Baseline	Alive	Restrictive Fluid Group	8.88668	0.229202
Baseline	Dead	Liberal Fluid Group	10.0071	0.806452
Baseline	Alive	Restrictive Fluid Group	9.10866	0.229202
Baseline	Alive	Liberal Fluid Group	8.72475	0.227273
Baseline	Alive	Restrictive Fluid Group	9.10993	0.229202
Baseline	Dead	Liberal Fluid Group	9.36616	0.806452
Baseline	Alive	Restrictive Fluid Group	9.04292	0.229202
Baseline	Alive	Restrictive Fluid Group	9.29311	0.229202
Baseline	Dead	Restrictive Fluid Group	9.75085	0.806452
Baseline	Dead	Restrictive Fluid Group	8.69101	0.806452
Baseline	Dead	Restrictive Fluid Group	8.81697	0.806452
Baseline	Alive	Liberal Fluid Group	9.05161	0.227273
Baseline	Dead	Restrictive Fluid Group	9.08666	0.806452
Baseline	Dead	Liberal Fluid Group	9.10257	0.806452
Baseline	Dead	Restrictive Fluid Group	9.40071	0.806452
Baseline	Alive	Restrictive Fluid Group	9.17709	0.229202
Baseline	Dead	Liberal Fluid Group	8.66784	0.806452
Baseline	Alive	Liberal Fluid Group	9.18473	0.227273
Baseline	Dead	Liberal Fluid Group	9.49639	0.806452
Baseline	Dead	Liberal Fluid Group	9.25546	0.806452
Baseline	Dead	Restrictive Fluid Group	9.28082	0.806452
Baseline	Dead	Liberal Fluid Group	9.31861	0.806452
Baseline	Dead	Liberal Fluid Group	8.35099	0.806452
Baseline	Dead	Restrictive Fluid Group	9.57014	0.806452
Baseline	Dead	Restrictive Fluid Group	8.82691	0.806452
Baseline	Alive	Liberal Fluid Group	8.86639	0.227273
Baseline	Alive	Liberal Fluid Group	8.55629	0.227273
Baseline	Alive	Restrictive Fluid Group	9.21055	0.229202
Baseline	Alive	Restrictive Fluid Group	9.14342	0.229202
Baseline	Dead	Liberal Fluid Group	9.04954	0.806452
Baseline	Dead	Restrictive Fluid Group	8.74863	0.806452
Baseline	Dead	Liberal Fluid Group	9.79875	0.806452
Baseline	Dead	Liberal Fluid Group	9.49881	0.806452
Baseline	Alive	Liberal Fluid Group	8.65683	0.227273
Baseline	Dead	Restrictive Fluid Group	9.40925	0.806452
Baseline	Dead	Restrictive Fluid Group	8.59843	0.806452
Baseline	Alive	Restrictive Fluid Group	8.86694	0.229202
Baseline	Dead	Restrictive Fluid Group	9.11799	0.806452
Baseline	Alive	Restrictive Fluid Group	8.67047	0.229202
Baseline	Dead	Restrictive Fluid Group	8.79079	0.806452
Baseline	Dead	Liberal Fluid Group	9.15718	0.806452
Baseline	Dead	Restrictive Fluid Group	8.75855	0.806452
Baseline	Dead	Restrictive Fluid Group	8.60068	0.806452
Baseline	Alive	Liberal Fluid Group	8.29355	0.227273
Baseline	Alive	Restrictive Fluid Group	9.02108	0.229202
Baseline	Alive	Liberal Fluid Group	8.84894	0.227273
Baseline	Dead	Liberal Fluid Group	8.96961	0.806452
Baseline	Dead	Liberal Fluid Group	9.43706	0.806452
Baseline	Alive	Restrictive Fluid Group	9.09142	0.229202
Baseline	Alive	Liberal Fluid Group	9.07633	0.227273
Baseline	Alive	Restrictive Fluid Group	8.40559	0.229202
Baseline	Dead	Restrictive Fluid Group	8.87061	0.806452
Baseline	Alive	Liberal Fluid Group	8.63655	0.227273
Baseline	Dead	Liberal Fluid Group	9.01147	0.806452
Baseline	Alive	Restrictive Fluid Group	8.83853	0.229202
Baseline	Dead	Restrictive Fluid Group	9.02014	0.806452
Baseline	Alive	Restrictive Fluid Group	8.9559	0.229202
Baseline	Alive	Liberal Fluid Group	8.83047	0.227273
Baseline	Alive	Restrictive Fluid Group	8.97141	0.229202
Baseline	Alive	Restrictive Fluid Group	9.18955	0.229202
Baseline	Dead	Restrictive Fluid Group	9.00681	0.806452
Baseline	Dead	Liberal Fluid Group	8.3955	0.806452
Baseline	Alive	Liberal Fluid Group	9.22635	0.227273
Baseline	Dead	Restrictive Fluid Group	9.31802	0.806452
Baseline	Dead	Restrictive Fluid Group	9.6172	0.806452
Baseline	Dead	Liberal Fluid Group	8.88044	0.806452
Baseline	Alive	Liberal Fluid Group	8.87445	0.227273
Baseline	Alive	Restrictive Fluid Group	9.31671	0.229202
Baseline	Dead	Liberal Fluid Group	8.70148	0.806452
Baseline	Dead	Liberal Fluid Group	9.22389	0.806452
Baseline	Alive	Liberal Fluid Group	8.6093	0.227273
Baseline	Alive	Restrictive Fluid Group	8.99924	0.878788
Baseline	Alive	Restrictive Fluid Group	8.85621	0.229202
Baseline	Alive	Restrictive Fluid Group	8.9973	0.229202
Baseline	Alive	Restrictive Fluid Group	9.30635	0.878788
Baseline	Alive	Liberal Fluid Group	8.73162	0.227273
Baseline	Dead	Liberal Fluid Group	9.11114	0.806452
Baseline	Alive	Liberal Fluid Group	9.08574	0.227273
Baseline	Dead	Restrictive Fluid Group	9.53015	0.806452
Baseline	Dead	Restrictive Fluid Group	8.92027	0.806452
Baseline	Alive	Liberal Fluid Group	9.05266	0.227273
Baseline	Alive	Liberal Fluid Group	8.5481	0.227273
Baseline	Dead	Liberal Fluid Group	9.24803	0.806452
Baseline	Alive	Restrictive Fluid Group	9.21801	0.229202
Baseline	Alive	Restrictive Fluid Group	8.41855	0.229202
Baseline	Dead	Liberal Fluid Group	8.10774	0.806452
Baseline	Alive	Liberal Fluid Group	8.60103	0.227273
Baseline	Alive	Liberal Fluid Group	8.64643	0.227273
Baseline	Alive	Restrictive Fluid Group	8.80315	0.229202
Baseline	Dead	Liberal Fluid Group	9.04856	0.806452
Baseline	Dead	Restrictive Fluid Group	9.01984	0.806452
Baseline	Alive	Restrictive Fluid Group	8.58099	0.229202
Baseline	Alive	Restrictive Fluid Group	8.81199	0.229202
Baseline	Alive	Restrictive Fluid Group	8.94987	0.229202
Baseline	Dead	Restrictive Fluid Group	8.9608	0.806452
Baseline	Alive	Liberal Fluid Group	8.75244	0.227273
Baseline	Dead	Restrictive Fluid Group	8.26058	0.806452
Baseline	Alive	Liberal Fluid Group	8.63713	0.227273
Baseline	Dead	Liberal Fluid Group	9.84006	0.806452
Baseline	Alive	Restrictive Fluid Group	9.03751	0.229202
Baseline	Dead	Liberal Fluid Group	8.53484	0.806452
Baseline	Alive	Restrictive Fluid Group	8.98252	0.229202
Baseline	Alive	Liberal Fluid Group	9.12166	0.227273
Baseline	Dead	Restrictive Fluid Group	9.23442	0.806452
Baseline	Dead	Liberal Fluid Group	9.32368	0.806452
Baseline	Alive	Liberal Fluid Group	9.12934	0.227273
Baseline	Dead	Restrictive Fluid Group	9.49872	0.806452
Baseline	Alive	Liberal Fluid Group	8.92478	0.227273
Baseline	Dead	Restrictive Fluid Group	9.17381	0.806452
Baseline	Alive	Liberal Fluid Group	8.58068	0.227273
Baseline	Alive	Restrictive Fluid Group	9.09032	0.229202
Baseline	Alive	Liberal Fluid Group	9.29691	0.227273
Baseline	Alive	Restrictive Fluid Group	8.52344	0.229202
Baseline	Alive	Restrictive Fluid Group	8.84976	0.229202
Baseline	Dead	Liberal Fluid Group	9.21827	0.806452
Baseline	Alive	Liberal Fluid Group	8.94981	0.227273
Baseline	Alive	Restrictive Fluid Group	8.72792	0.229202
Baseline	Alive	Liberal Fluid Group	8.9141	0.227273
Baseline	Dead	Liberal Fluid Group	8.9458	0.806452
Baseline	Dead	Liberal Fluid Group	9.05016	0.806452
Baseline	Alive	Liberal Fluid Group	8.72213	0.227273
Baseline	Alive	Restrictive Fluid Group	9.66749	0.229202
Baseline	Alive	Liberal Fluid Group	8.80219	0.227273
Baseline	Dead	Restrictive Fluid Group	8.77437	0.806452
Baseline	Dead	Liberal Fluid Group	8.95277	0.806452
Baseline	Alive	Restrictive Fluid Group	9.81627	0.229202
Baseline	Dead	Restrictive Fluid Group	7.82387	0.806452
Baseline	Alive	Liberal Fluid Group	8.70871	0.227273
Baseline	Dead	Liberal Fluid Group	9.02314	0.806452
Baseline	Dead	Restrictive Fluid Group	8.69085	0.806452
Baseline	Dead	Liberal Fluid Group	8.96746	0.806452
Baseline	Alive	Restrictive Fluid Group	8.77851	0.229202
Baseline	Dead	Liberal Fluid Group	9.89435	0.806452
24 Hrs	Alive	Restrictive Fluid Group	9.54924	0.848485
24 Hrs	Alive	Liberal Fluid Group	8.61226	0.848485
24 Hrs	Alive	Restrictive Fluid Group	9.68124	0.192771
24 Hrs	Dead	Restrictive Fluid Group	9.26569	0.645161
24 Hrs	Dead	Restrictive Fluid Group	9.03359	0.645161
24 Hrs	Dead	Liberal Fluid Group	9.12038	0.645161
24 Hrs	Alive	Liberal Fluid Group	9.29175	0.197279
24 Hrs	Alive	Restrictive Fluid Group	8.68752	0.192771
24 Hrs	Dead	Liberal Fluid Group	9.07197	0.645161
24 Hrs	Dead	Restrictive Fluid Group	8.42341	0.645161
24 Hrs	Dead	Liberal Fluid Group	8.6424	0.645161
24 Hrs	Alive	Liberal Fluid Group	8.92536	0.197279
24 Hrs	Dead	Liberal Fluid Group	8.3497	0.645161
24 Hrs	Dead	Restrictive Fluid Group	8.1004	0.645161
24 Hrs	Dead	Restrictive Fluid Group	8.94182	0.645161
24 Hrs	Alive	Restrictive Fluid Group	9.11443	0.192771
24 Hrs	Alive	Restrictive Fluid Group	9.12112	0.192771
24 Hrs	Alive	Restrictive Fluid Group	9.27541	0.192771
24 Hrs	Dead	Liberal Fluid Group	9.16333	0.645161
24 Hrs	Alive	Restrictive Fluid Group	8.84376	0.192771
24 Hrs	Alive	Restrictive Fluid Group	8.95628	0.192771
24 Hrs	Dead	Restrictive Fluid Group	8.41038	0.645161
24 Hrs	Dead	Liberal Fluid Group	9.22163	0.645161
24 Hrs	Dead	Liberal Fluid Group	8.60121	0.645161
24 Hrs	Alive	Liberal Fluid Group	8.93229	0.197279
24 Hrs	Dead	Restrictive Fluid Group	9.45494	0.645161
24 Hrs	Alive	Liberal Fluid Group	8.52795	0.197279
24 Hrs	Alive	Restrictive Fluid Group	8.97054	0.192771
24 Hrs	Dead	Restrictive Fluid Group	8.70811	0.645161
24 Hrs	Dead	Liberal Fluid Group	9.048	0.645161
24 Hrs	Alive	Restrictive Fluid Group	9.25788	0.192771
24 Hrs	Dead	Restrictive Fluid Group	8.84304	0.645161
24 Hrs	Alive	Liberal Fluid Group	8.88444	0.197279
24 Hrs	Alive	Liberal Fluid Group	8.95919	0.197279
24 Hrs	Alive	Restrictive Fluid Group	8.86983	0.192771
24 Hrs	Dead	Liberal Fluid Group	9.17151	0.645161
24 Hrs	Alive	Restrictive Fluid Group	8.91431	0.192771
24 Hrs	Alive	Liberal Fluid Group	8.73573	0.197279
24 Hrs	Alive	Restrictive Fluid Group	8.97107	0.192771
24 Hrs	Alive	Restrictive Fluid Group	9.24814	0.192771
24 Hrs	Alive	Liberal Fluid Group	9.1793	0.197279
24 Hrs	Alive	Restrictive Fluid Group	8.87111	0.192771
24 Hrs	Alive	Liberal Fluid Group	8.40521	0.197279
24 Hrs	Alive	Restrictive Fluid Group	8.90094	0.192771
24 Hrs	Dead	Liberal Fluid Group	8.77809	0.645161
24 Hrs	Alive	Liberal Fluid Group	8.84233	0.197279
24 Hrs	Alive	Restrictive Fluid Group	9.19733	0.192771
24 Hrs	Alive	Restrictive Fluid Group	9.2288	0.192771
24 Hrs	Alive	Liberal Fluid Group	8.83563	0.197279
24 Hrs	Dead	Restrictive Fluid Group	8.78046	0.645161
24 Hrs	Alive	Restrictive Fluid Group	8.96339	0.192771
24 Hrs	Alive	Restrictive Fluid Group	8.68154	0.192771
24 Hrs	Alive	Liberal Fluid Group	9.09359	0.197279
24 Hrs	Alive	Restrictive Fluid Group	8.87655	0.192771
24 Hrs	Alive	Liberal Fluid Group	9.48692	0.197279
24 Hrs	Alive	Restrictive Fluid Group	8.85297	0.192771
24 Hrs	Alive	Restrictive Fluid Group	9.25458	0.192771
24 Hrs	Alive	Restrictive Fluid Group	9.20989	0.192771
24 Hrs	Alive	Restrictive Fluid Group	8.96922	0.192771
24 Hrs	Dead	Liberal Fluid Group	9.26346	0.645161
24 Hrs	Alive	Liberal Fluid Group	9.34858	0.197279
24 Hrs	Alive	Liberal Fluid Group	9.10992	0.197279
24 Hrs	Dead	Liberal Fluid Group	9.01545	0.645161
24 Hrs	Alive	Restrictive Fluid Group	10.0263	0.848485
24 Hrs	Alive	Restrictive Fluid Group	8.88754	0.192771
24 Hrs	Dead	Restrictive Fluid Group	8.93485	0.645161
24 Hrs	Alive	Liberal Fluid Group	8.99976	0.197279
24 Hrs	Alive	Liberal Fluid Group	9.1943	0.197279
24 Hrs	Alive	Restrictive Fluid Group	8.56285	0.192771
24 Hrs	Dead	Restrictive Fluid Group	9.43667	0.645161
24 Hrs	Alive	Liberal Fluid Group	8.97399	0.848485
24 Hrs	Dead	Restrictive Fluid Group	9.16677	0.645161
24 Hrs	Alive	Liberal Fluid Group	9.45589	0.197279
24 Hrs	Dead	Liberal Fluid Group	8.41834	0.645161
24 Hrs	Dead	Restrictive Fluid Group	8.97196	0.645161
24 Hrs	Alive	Restrictive Fluid Group	9.03247	0.192771
24 Hrs	Alive	Liberal Fluid Group	9.31134	0.848485
24 Hrs	Alive	Restrictive Fluid Group	8.55863	0.192771
24 Hrs	Dead	Liberal Fluid Group	9.30487	0.645161
24 Hrs	Alive	Restrictive Fluid Group	8.90549	0.192771
24 Hrs	Dead	Liberal Fluid Group	9.41973	0.645161
24 Hrs	Alive	Liberal Fluid Group	8.45943	0.197279
24 Hrs	Alive	Liberal Fluid Group	9.49241	0.197279
24 Hrs	Dead	Liberal Fluid Group	8.87826	0.645161
24 Hrs	Alive	Restrictive Fluid Group	9.4372	0.192771
24 Hrs	Dead	Liberal Fluid Group	8.9184	0.645161
24 Hrs	Dead	Liberal Fluid Group	9.50232	0.645161
24 Hrs	Dead	Restrictive Fluid Group	8.86637	0.645161
24 Hrs	Alive	Restrictive Fluid Group	9.09105	0.192771
24 Hrs	Alive	Liberal Fluid Group	8.96129	0.197279
24 Hrs	Alive	Restrictive Fluid Group	8.98267	0.192771
24 Hrs	Alive	Liberal Fluid Group	8.89652	0.197279
24 Hrs	Alive	Liberal Fluid Group	8.95825	0.197279
24 Hrs	Dead	Liberal Fluid Group	8.89392	0.645161
24 Hrs	Dead	Restrictive Fluid Group	8.95108	0.645161
24 Hrs	Dead	Restrictive Fluid Group	8.58738	0.645161
24 Hrs	Alive	Liberal Fluid Group	9.2633	0.197279
24 Hrs	Alive	Liberal Fluid Group	9.1362	0.197279
24 Hrs	Dead	Restrictive Fluid Group	9.16979	0.645161
24 Hrs	Alive	Liberal Fluid Group	8.26003	0.197279
24 Hrs	Dead	Restrictive Fluid Group	9.0891	0.645161
24 Hrs	Dead	Liberal Fluid Group	9.46592	0.645161
24 Hrs	Alive	Restrictive Fluid Group	9.46833	0.192771
24 Hrs	Dead	Liberal Fluid Group	8.89896	0.645161
24 Hrs	Alive	Restrictive Fluid Group	9.15536	0.192771
24 Hrs	Alive	Liberal Fluid Group	8.65158	0.197279
24 Hrs	Alive	Liberal Fluid Group	8.83516	0.848485
24 Hrs	Alive	Liberal Fluid Group	8.43714	0.848485
24 Hrs	Alive	Restrictive Fluid Group	8.98737	0.192771
24 Hrs	Dead	Restrictive Fluid Group	9.28234	0.645161
24 Hrs	Alive	Restrictive Fluid Group	8.98418	0.192771
24 Hrs	Alive	Restrictive Fluid Group	8.79002	0.192771
24 Hrs	Alive	Restrictive Fluid Group	8.6355	0.192771
24 Hrs	Alive	Restrictive Fluid Group	8.30441	0.192771
24 Hrs	Alive	Liberal Fluid Group	8.62178	0.197279
24 Hrs	Dead	Restrictive Fluid Group	9.06503	0.645161
24 Hrs	Alive	Liberal Fluid Group	9.26524	0.197279
24 Hrs	Alive	Liberal Fluid Group	8.72505	0.197279
24 Hrs	Alive	Liberal Fluid Group	8.98952	0.197279
24 Hrs	Alive	Liberal Fluid Group	8.66947	0.197279
24 Hrs	Alive	Restrictive Fluid Group	9.11213	0.192771
24 Hrs	Alive	Liberal Fluid Group	9.43468	0.197279
24 Hrs	Dead	Liberal Fluid Group	9.5528	0.645161
24 Hrs	Dead	Restrictive Fluid Group	8.66867	0.645161
24 Hrs	Alive	Liberal Fluid Group	9.05602	0.197279
24 Hrs	Alive	Restrictive Fluid Group	9.14527	0.192771
24 Hrs	Alive	Liberal Fluid Group	8.71879	0.197279
24 Hrs	Dead	Restrictive Fluid Group	8.69673	0.645161
24 Hrs	Dead	Liberal Fluid Group	8.97231	0.645161
24 Hrs	Alive	Liberal Fluid Group	8.99492	0.197279
24 Hrs	Alive	Liberal Fluid Group	9.14859	0.197279
24 Hrs	Alive	Liberal Fluid Group	8.97632	0.197279
24 Hrs	Alive	Restrictive Fluid Group	8.85322	0.192771
24 Hrs	Dead	Restrictive Fluid Group	9.11826	0.645161
24 Hrs	Dead	Liberal Fluid Group	8.85724	0.645161
24 Hrs	Alive	Liberal Fluid Group	8.95732	0.197279
24 Hrs	Alive	Liberal Fluid Group	8.79911	0.197279
24 Hrs	Alive	Restrictive Fluid Group	9.04678	0.192771
24 Hrs	Alive	Restrictive Fluid Group	8.54413	0.192771
24 Hrs	Dead	Restrictive Fluid Group	9.22534	0.645161
24 Hrs	Dead	Liberal Fluid Group	8.88812	0.645161
24 Hrs	Alive	Liberal Fluid Group	9.39708	0.197279
24 Hrs	Alive	Liberal Fluid Group	9.1276	0.197279
24 Hrs	Dead	Restrictive Fluid Group	9.24488	0.645161
24 Hrs	Dead	Liberal Fluid Group	8.93029	0.645161
24 Hrs	Alive	Restrictive Fluid Group	8.84623	0.192771
24 Hrs	Alive	Liberal Fluid Group	8.80788	0.197279
24 Hrs	Alive	Restrictive Fluid Group	8.80295	0.192771
24 Hrs	Alive	Restrictive Fluid Group	9.72467	0.192771
24 Hrs	Dead	Liberal Fluid Group	8.82321	0.645161
24 Hrs	Alive	Liberal Fluid Group	9.12947	0.197279
24 Hrs	Alive	Liberal Fluid Group	8.7853	0.197279
24 Hrs	Alive	Liberal Fluid Group	8.88607	0.197279
24 Hrs	Alive	Restrictive Fluid Group	9.36328	0.192771
24 Hrs	Alive	Liberal Fluid Group	9.00413	0.197279
24 Hrs	Dead	Liberal Fluid Group	9.15442	0.645161
24 Hrs	Dead	Liberal Fluid Group	9.25098	0.645161
24 Hrs	Dead	Liberal Fluid Group	9.92735	0.645161
24 Hrs	Dead	Liberal Fluid Group	9.44087	0.645161
24 Hrs	Alive	Restrictive Fluid Group	8.60864	0.192771
24 Hrs	Dead	Liberal Fluid Group	9.56724	0.645161
24 Hrs	Dead	Restrictive Fluid Group	10.036	0.645161
24 Hrs	Alive	Liberal Fluid Group	8.87359	0.197279
24 Hrs	Dead	Liberal Fluid Group	9.86394	0.645161
24 Hrs	Alive	Liberal Fluid Group	9.31178	0.197279
24 Hrs	Dead	Restrictive Fluid Group	9.89161	0.645161
24 Hrs	Alive	Liberal Fluid Group	9.17162	0.197279
24 Hrs	Dead	Restrictive Fluid Group	9.30595	0.645161
24 Hrs	Dead	Liberal Fluid Group	8.79497	0.645161
24 Hrs	Dead	Liberal Fluid Group	9.88507	0.645161
24 Hrs	Dead	Liberal Fluid Group	9.15224	0.645161
24 Hrs	Alive	Restrictive Fluid Group	9.33628	0.848485
24 Hrs	Dead	Liberal Fluid Group	9.48232	0.645161
24 Hrs	Alive	Liberal Fluid Group	8.83484	0.197279
24 Hrs	Alive	Restrictive Fluid Group	9.00315	0.192771
24 Hrs	Dead	Liberal Fluid Group	9.28172	0.645161
24 Hrs	Dead	Restrictive Fluid Group	9.18181	0.645161
24 Hrs	Alive	Liberal Fluid Group	8.74207	0.197279
24 Hrs	Dead	Liberal Fluid Group	8.59808	0.645161
24 Hrs	Alive	Restrictive Fluid Group	8.70337	0.192771
24 Hrs	Dead	Restrictive Fluid Group	8.52677	0.645161
24 Hrs	Dead	Liberal Fluid Group	9.50302	0.645161
24 Hrs	Alive	Liberal Fluid Group	9.02296	0.197279
24 Hrs	Alive	Restrictive Fluid Group	8.74895	0.192771
24 Hrs	Dead	Restrictive Fluid Group	8.56345	0.645161
24 Hrs	Dead	Restrictive Fluid Group	10.0702	0.645161
24 Hrs	Dead	Liberal Fluid Group	9.24974	0.645161
24 Hrs	Dead	Restrictive Fluid Group	9.95435	0.645161
24 Hrs	Dead	Restrictive Fluid Group	8.95712	0.645161
24 Hrs	Alive	Liberal Fluid Group	9.02025	0.848485
24 Hrs	Dead	Restrictive Fluid Group	9.39772	0.645161
24 Hrs	Dead	Liberal Fluid Group	9.02407	0.645161
24 Hrs	Dead	Liberal Fluid Group	8.84705	0.645161
24 Hrs	Dead	Restrictive Fluid Group	8.90909	0.645161
24 Hrs	Alive	Liberal Fluid Group	8.91126	0.197279
24 Hrs	Alive	Restrictive Fluid Group	9.18565	0.848485
24 Hrs	Alive	Liberal Fluid Group	9.16076	0.848485
24 Hrs	Dead	Restrictive Fluid Group	9.38229	0.645161
24 Hrs	Alive	Liberal Fluid Group	8.68039	0.197279
24 Hrs	Dead	Restrictive Fluid Group	9.42246	0.645161
24 Hrs	Alive	Liberal Fluid Group	8.92487	0.197279
24 Hrs	Dead	Restrictive Fluid Group	8.84749	0.645161
24 Hrs	Dead	Liberal Fluid Group	8.36803	0.645161
24 Hrs	Alive	Restrictive Fluid Group	8.91437	0.192771
24 Hrs	Alive	Liberal Fluid Group	9.20238	0.197279
24 Hrs	Dead	Restrictive Fluid Group	10.424	0.645161
24 Hrs	Alive	Restrictive Fluid Group	8.68381	0.848485
24 Hrs	Dead	Liberal Fluid Group	9.00391	0.645161
24 Hrs	Alive	Liberal Fluid Group	8.96025	0.197279
24 Hrs	Alive	Liberal Fluid Group	8.5786	0.848485
24 Hrs	Alive	Restrictive Fluid Group	8.95809	0.192771
24 Hrs	Alive	Restrictive Fluid Group	8.57746	0.192771
24 Hrs	Alive	Liberal Fluid Group	8.9736	0.197279
24 Hrs	Dead	Liberal Fluid Group	9.88939	0.645161
24 Hrs	Dead	Restrictive Fluid Group	8.80816	0.645161
24 Hrs	Alive	Liberal Fluid Group	9.25594	0.197279
24 Hrs	Alive	Liberal Fluid Group	8.80559	0.848485
24 Hrs	Dead	Restrictive Fluid Group	8.81642	0.645161
24 Hrs	Alive	Liberal Fluid Group	9.33333	0.197279
24 Hrs	Dead	Liberal Fluid Group	9.38487	0.645161
24 Hrs	Alive	Liberal Fluid Group	8.59494	0.197279
24 Hrs	Dead	Restrictive Fluid Group	9.0064	0.645161
24 Hrs	Dead	Restrictive Fluid Group	8.20008	0.645161
24 Hrs	Dead	Liberal Fluid Group	8.82296	0.645161
24 Hrs	Dead	Restrictive Fluid Group	9.10779	0.645161
24 Hrs	Dead	Liberal Fluid Group	9.40799	0.645161
24 Hrs	Dead	Liberal Fluid Group	9.71616	0.645161
24 Hrs	Dead	Restrictive Fluid Group	8.46045	0.645161
24 Hrs	Alive	Restrictive Fluid Group	9.06605	0.192771
24 Hrs	Alive	Liberal Fluid Group	8.71953	0.197279
24 Hrs	Dead	Restrictive Fluid Group	9.26535	0.645161
24 Hrs	Dead	Restrictive Fluid Group	9.78172	0.645161
24 Hrs	Alive	Restrictive Fluid Group	9.08747	0.848485
24 Hrs	Alive	Restrictive Fluid Group	9.04352	0.192771
24 Hrs	Alive	Restrictive Fluid Group	9.34295	0.848485
24 Hrs	Alive	Liberal Fluid Group	9.28094	0.197279
24 Hrs	Dead	Liberal Fluid Group	8.51558	0.645161
24 Hrs	Alive	Restrictive Fluid Group	8.87302	0.192771
24 Hrs	Alive	Liberal Fluid Group	8.85236	0.197279
24 Hrs	Alive	Restrictive Fluid Group	8.5327	0.192771
24 Hrs	Dead	Restrictive Fluid Group	9.36896	0.645161
24 Hrs	Alive	Restrictive Fluid Group	8.97442	0.848485
24 Hrs	Dead	Restrictive Fluid Group	9.11517	0.645161
24 Hrs	Alive	Restrictive Fluid Group	9.03039	0.192771
24 Hrs	Dead	Restrictive Fluid Group	8.7436	0.645161
24 Hrs	Dead	Liberal Fluid Group	8.5829	0.645161
24 Hrs	Dead	Liberal Fluid Group	9.30586	0.645161
24 Hrs	Alive	Restrictive Fluid Group	9.35871	0.192771
24 Hrs	Dead	Restrictive Fluid Group	9.18642	0.645161
24 Hrs	Dead	Liberal Fluid Group	9.52769	0.645161
24 Hrs	Alive	Restrictive Fluid Group	9.20116	0.192771
24 Hrs	Alive	Liberal Fluid Group	9.43843	0.197279
24 Hrs	Alive	Liberal Fluid Group	8.52782	0.197279
24 Hrs	Dead	Restrictive Fluid Group	9.46769	0.645161
24 Hrs	Dead	Restrictive Fluid Group	8.73138	0.645161
24 Hrs	Alive	Restrictive Fluid Group	9.18745	0.192771
24 Hrs	Alive	Liberal Fluid Group	8.93223	0.197279
24 Hrs	Dead	Restrictive Fluid Group	9.23844	0.645161
24 Hrs	Dead	Liberal Fluid Group	8.54605	0.645161
24 Hrs	Dead	Restrictive Fluid Group	8.86971	0.645161
24 Hrs	Dead	Restrictive Fluid Group	9.46046	0.645161
24 Hrs	Dead	Liberal Fluid Group	10.0354	0.645161
24 Hrs	Alive	Restrictive Fluid Group	8.7803	0.192771
24 Hrs	Alive	Liberal Fluid Group	8.94522	0.197279
24 Hrs	Alive	Restrictive Fluid Group	9.24571	0.848485
24 Hrs	Dead	Restrictive Fluid Group	8.7428	0.645161
24 Hrs	Alive	Restrictive Fluid Group	8.81774	0.192771
24 Hrs	Alive	Restrictive Fluid Group	8.87323	0.192771
24 Hrs	Dead	Liberal Fluid Group	9.15948	0.645161
24 Hrs	Dead	Liberal Fluid Group	9.60922	0.645161
24 Hrs	Alive	Restrictive Fluid Group	8.96399	0.192771
24 Hrs	Dead	Restrictive Fluid Group	8.99743	0.645161
24 Hrs	Dead	Liberal Fluid Group	8.98225	0.645161
24 Hrs	Alive	Liberal Fluid Group	8.879	0.197279
24 Hrs	Dead	Restrictive Fluid Group	9.45883	0.645161
24 Hrs	Alive	Liberal Fluid Group	8.93885	0.197279
24 Hrs	Dead	Liberal Fluid Group	9.0045	0.645161
24 Hrs	Alive	Restrictive Fluid Group	9.13583	0.192771
24 Hrs	Alive	Restrictive Fluid Group	8.85158	0.192771
24 Hrs	Alive	Restrictive Fluid Group	8.96984	0.192771
24 Hrs	Dead	Restrictive Fluid Group	9.24518	0.645161
24 Hrs	Alive	Restrictive Fluid Group	9.10119	0.192771
24 Hrs	Dead	Liberal Fluid Group	9.59639	0.645161
24 Hrs	Alive	Liberal Fluid Group	8.63015	0.197279
24 Hrs	Alive	Liberal Fluid Group	9.21358	0.197279
24 Hrs	Dead	Restrictive Fluid Group	9.74335	0.645161
24 Hrs	Dead	Restrictive Fluid Group	9.23623	0.645161
24 Hrs	Alive	Liberal Fluid Group	8.85921	0.197279
24 Hrs	Dead	Restrictive Fluid Group	9.18895	0.645161
24 Hrs	Dead	Liberal Fluid Group	9.22584	0.645161
24 Hrs	Dead	Liberal Fluid Group	9.80735	0.645161
24 Hrs	Alive	Restrictive Fluid Group	8.72828	0.192771
24 Hrs	Dead	Liberal Fluid Group	9.32547	0.645161
24 Hrs	Alive	Restrictive Fluid Group	9.0429	0.192771
24 Hrs	Dead	Liberal Fluid Group	8.93767	0.645161
24 Hrs	Alive	Liberal Fluid Group	8.89152	0.197279
24 Hrs	Alive	Restrictive Fluid Group	8.8781	0.192771
24 Hrs	Dead	Restrictive Fluid Group	9.70401	0.645161
24 Hrs	Dead	Restrictive Fluid Group	9.07628	0.645161
24 Hrs	Alive	Liberal Fluid Group	9.02717	0.197279
24 Hrs	Alive	Liberal Fluid Group	8.48987	0.197279
24 Hrs	Alive	Liberal Fluid Group	8.89082	0.197279
24 Hrs	Dead	Restrictive Fluid Group	9.32075	0.645161
24 Hrs	Dead	Restrictive Fluid Group	9.05283	0.645161
24 Hrs	Alive	Restrictive Fluid Group	9.24926	0.192771
24 Hrs	Dead	Liberal Fluid Group	9.13291	0.645161
24 Hrs	Dead	Liberal Fluid Group	8.81846	0.645161
24 Hrs	Dead	Liberal Fluid Group	9.20206	0.645161
24 Hrs	Alive	Liberal Fluid Group	9.46387	0.848485
24 Hrs	Alive	Liberal Fluid Group	9.72945	0.848485
24 Hrs	Dead	Liberal Fluid Group	8.71685	0.645161
24 Hrs	Dead	Liberal Fluid Group	8.88763	0.645161
24 Hrs	Alive	Liberal Fluid Group	9.37239	0.197279
24 Hrs	Dead	Restrictive Fluid Group	8.74958	0.645161
24 Hrs	Dead	Liberal Fluid Group	9.35326	0.645161
24 Hrs	Alive	Liberal Fluid Group	8.61286	0.197279
24 Hrs	Dead	Restrictive Fluid Group	9.32509	0.645161
24 Hrs	Alive	Liberal Fluid Group	8.72632	0.197279
24 Hrs	Alive	Restrictive Fluid Group	9.20713	0.192771
24 Hrs	Alive	Restrictive Fluid Group	9.06396	0.848485
24 Hrs	Alive	Restrictive Fluid Group	9.36878	0.192771
24 Hrs	Alive	Liberal Fluid Group	8.71153	0.197279
24 Hrs	Alive	Liberal Fluid Group	8.63345	0.848485
24 Hrs	Dead	Restrictive Fluid Group	8.96174	0.645161
24 Hrs	Dead	Restrictive Fluid Group	8.79498	0.645161
24 Hrs	Alive	Liberal Fluid Group	9.10646	0.197279
24 Hrs	Dead	Restrictive Fluid Group	10.0438	0.645161
24 Hrs	Alive	Restrictive Fluid Group	9.52105	0.192771
24 Hrs	Dead	Liberal Fluid Group	9.23994	0.645161
24 Hrs	Alive	Liberal Fluid Group	8.96138	0.197279
24 Hrs	Alive	Liberal Fluid Group	8.6164	0.197279
24 Hrs	Alive	Restrictive Fluid Group	9.34948	0.192771
24 Hrs	Dead	Restrictive Fluid Group	8.97909	0.645161
24 Hrs	Alive	Liberal Fluid Group	8.78555	0.197279
24 Hrs	Alive	Liberal Fluid Group	8.91099	0.197279
24 Hrs	Dead	Liberal Fluid Group	9.20466	0.645161
24 Hrs	Dead	Restrictive Fluid Group	8.52054	0.645161
24 Hrs	Alive	Restrictive Fluid Group	9.11333	0.848485
24 Hrs	Dead	Restrictive Fluid Group	9.00593	0.645161
24 Hrs	Alive	Liberal Fluid Group	8.90749	0.848485
24 Hrs	Dead	Liberal Fluid Group	9.22654	0.645161
24 Hrs	Alive	Liberal Fluid Group	7.86159	0.848485
24 Hrs	Dead	Liberal Fluid Group	9.52292	0.645161
24 Hrs	Alive	Restrictive Fluid Group	8.90702	0.192771
24 Hrs	Alive	Restrictive Fluid Group	8.96113	0.192771
24 Hrs	Dead	Liberal Fluid Group	9.82852	0.645161
24 Hrs	Dead	Restrictive Fluid Group	9.18067	0.645161
24 Hrs	Dead	Restrictive Fluid Group	9.58411	0.645161
24 Hrs	Dead	Restrictive Fluid Group	9.09933	0.645161
24 Hrs	Dead	Restrictive Fluid Group	9.21878	0.645161
24 Hrs	Alive	Liberal Fluid Group	9.24291	0.197279
24 Hrs	Alive	Liberal Fluid Group	9.95276	0.197279
24 Hrs	Alive	Restrictive Fluid Group	8.92104	0.848485
24 Hrs	Alive	Liberal Fluid Group	8.8864	0.197279
24 Hrs	Alive	Restrictive Fluid Group	8.37896	0.192771
24 Hrs	Dead	Liberal Fluid Group	8.82159	0.645161
24 Hrs	Dead	Liberal Fluid Group	9.30242	0.645161
24 Hrs	Alive	Restrictive Fluid Group	8.72782	0.192771
24 Hrs	Alive	Liberal Fluid Group	8.8518	0.197279
24 Hrs	Dead	Liberal Fluid Group	9.02083	0.645161
24 Hrs	Dead	Liberal Fluid Group	9.3277	0.645161
24 Hrs	Alive	Restrictive Fluid Group	9.05552	0.192771
24 Hrs	Alive	Liberal Fluid Group	8.69497	0.197279
24 Hrs	Dead	Liberal Fluid Group	9.22975	0.645161
24 Hrs	Dead	Restrictive Fluid Group	9.60975	0.645161
24 Hrs	Dead	Liberal Fluid Group	8.97177	0.645161
24 Hrs	Dead	Liberal Fluid Group	9.06466	0.645161
24 Hrs	Dead	Restrictive Fluid Group	9.24912	0.645161
24 Hrs	Dead	Liberal Fluid Group	8.98443	0.645161
24 Hrs	Dead	Liberal Fluid Group	9.11327	0.645161
24 Hrs	Alive	Restrictive Fluid Group	9.07896	0.192771
24 Hrs	Dead	Liberal Fluid Group	9.87676	0.645161
24 Hrs	Alive	Restrictive Fluid Group	9.26217	0.192771
24 Hrs	Alive	Liberal Fluid Group	9.25674	0.197279
24 Hrs	Alive	Restrictive Fluid Group	9.31662	0.192771
24 Hrs	Dead	Liberal Fluid Group	9.36755	0.645161
24 Hrs	Alive	Restrictive Fluid Group	8.84246	0.192771
24 Hrs	Alive	Restrictive Fluid Group	9.20508	0.192771
24 Hrs	Dead	Restrictive Fluid Group	9.97981	0.645161
24 Hrs	Dead	Restrictive Fluid Group	9.05415	0.645161
24 Hrs	Alive	Liberal Fluid Group	9.228	0.197279
24 Hrs	Dead	Liberal Fluid Group	9.0894	0.645161
24 Hrs	Alive	Restrictive Fluid Group	9.39914	0.192771
24 Hrs	Dead	Liberal Fluid Group	8.70875	0.645161
24 Hrs	Dead	Liberal Fluid Group	9.36911	0.645161
24 Hrs	Dead	Liberal Fluid Group	9.51928	0.645161
24 Hrs	Dead	Restrictive Fluid Group	9.06346	0.645161
24 Hrs	Dead	Liberal Fluid Group	9.16353	0.645161
24 Hrs	Dead	Liberal Fluid Group	8.87431	0.645161
24 Hrs	Dead	Restrictive Fluid Group	9.23524	0.645161
24 Hrs	Dead	Restrictive Fluid Group	8.7494	0.645161
24 Hrs	Alive	Liberal Fluid Group	9.09329	0.197279
24 Hrs	Alive	Liberal Fluid Group	8.39141	0.197279
24 Hrs	Alive	Restrictive Fluid Group	9.00937	0.192771
24 Hrs	Alive	Restrictive Fluid Group	9.18007	0.192771
24 Hrs	Dead	Liberal Fluid Group	9.32784	0.645161
24 Hrs	Dead	Restrictive Fluid Group	9.02276	0.645161
24 Hrs	Dead	Liberal Fluid Group	9.69296	0.645161
24 Hrs	Dead	Liberal Fluid Group	9.49238	0.645161
24 Hrs	Alive	Liberal Fluid Group	8.90007	0.197279
24 Hrs	Dead	Restrictive Fluid Group	9.14412	0.645161
24 Hrs	Dead	Restrictive Fluid Group	8.80706	0.645161
24 Hrs	Alive	Restrictive Fluid Group	9.03452	0.192771
24 Hrs	Dead	Restrictive Fluid Group	9.25629	0.645161
24 Hrs	Dead	Restrictive Fluid Group	8.81892	0.645161
24 Hrs	Dead	Restrictive Fluid Group	8.77268	0.645161
24 Hrs	Dead	Restrictive Fluid Group	8.58047	0.645161
24 Hrs	Alive	Liberal Fluid Group	9.01194	0.197279
24 Hrs	Dead	Liberal Fluid Group	9.01635	0.645161
24 Hrs	Dead	Liberal Fluid Group	9.79598	0.645161
24 Hrs	Alive	Liberal Fluid Group	8.81917	0.197279
24 Hrs	Alive	Restrictive Fluid Group	8.52012	0.192771
24 Hrs	Dead	Restrictive Fluid Group	9.0422	0.645161
24 Hrs	Dead	Liberal Fluid Group	9.00782	0.645161
24 Hrs	Alive	Restrictive Fluid Group	8.83934	0.192771
24 Hrs	Dead	Restrictive Fluid Group	9.2572	0.645161
24 Hrs	Alive	Restrictive Fluid Group	8.80754	0.192771
24 Hrs	Alive	Liberal Fluid Group	8.92414	0.197279
24 Hrs	Alive	Restrictive Fluid Group	8.77813	0.192771
24 Hrs	Alive	Restrictive Fluid Group	9.11548	0.192771
24 Hrs	Dead	Restrictive Fluid Group	8.86372	0.645161
24 Hrs	Alive	Liberal Fluid Group	9.54725	0.197279
24 Hrs	Dead	Restrictive Fluid Group	9.40852	0.645161
24 Hrs	Dead	Liberal Fluid Group	8.94497	0.645161
24 Hrs	Alive	Liberal Fluid Group	8.79838	0.197279
24 Hrs	Alive	Restrictive Fluid Group	9.27706	0.192771
24 Hrs	Dead	Liberal Fluid Group	8.59326	0.645161
24 Hrs	Dead	Liberal Fluid Group	9.5454	0.645161
24 Hrs	Alive	Restrictive Fluid Group	9.11633	0.848485
24 Hrs	Alive	Restrictive Fluid Group	9.05684	0.192771
24 Hrs	Alive	Restrictive Fluid Group	9.17407	0.848485
24 Hrs	Alive	Liberal Fluid Group	8.66669	0.197279
24 Hrs	Dead	Liberal Fluid Group	9.30491	0.645161
24 Hrs	Dead	Restrictive Fluid Group	9.48881	0.645161
24 Hrs	Dead	Restrictive Fluid Group	8.83813	0.645161
24 Hrs	Alive	Liberal Fluid Group	9.03854	0.197279
24 Hrs	Dead	Liberal Fluid Group	9.8784	0.645161
24 Hrs	Alive	Restrictive Fluid Group	8.74524	0.192771
24 Hrs	Alive	Restrictive Fluid Group	8.53885	0.192771
24 Hrs	Alive	Liberal Fluid Group	8.94971	0.197279
24 Hrs	Alive	Liberal Fluid Group	8.86738	0.197279
24 Hrs	Alive	Restrictive Fluid Group	8.85622	0.192771
24 Hrs	Dead	Liberal Fluid Group	8.97738	0.645161
24 Hrs	Dead	Restrictive Fluid Group	9.06657	0.645161
24 Hrs	Alive	Restrictive Fluid Group	8.57775	0.192771
24 Hrs	Alive	Restrictive Fluid Group	8.73237	0.192771
24 Hrs	Alive	Restrictive Fluid Group	8.98953	0.192771
24 Hrs	Dead	Restrictive Fluid Group	8.96333	0.645161
24 Hrs	Alive	Liberal Fluid Group	8.59305	0.197279
24 Hrs	Dead	Restrictive Fluid Group	8.47555	0.645161
24 Hrs	Alive	Liberal Fluid Group	8.73188	0.197279
24 Hrs	Dead	Liberal Fluid Group	9.79414	0.645161
24 Hrs	Alive	Restrictive Fluid Group	9.35197	0.192771
24 Hrs	Dead	Liberal Fluid Group	8.69835	0.645161
24 Hrs	Alive	Restrictive Fluid Group	9.16645	0.192771
24 Hrs	Dead	Restrictive Fluid Group	8.89336	0.645161
24 Hrs	Dead	Liberal Fluid Group	9.55112	0.645161
24 Hrs	Alive	Liberal Fluid Group	8.7231	0.197279
24 Hrs	Dead	Restrictive Fluid Group	10.2435	0.645161
24 Hrs	Alive	Liberal Fluid Group	8.94443	0.197279
24 Hrs	Dead	Restrictive Fluid Group	9.28795	0.645161
24 Hrs	Alive	Liberal Fluid Group	8.77904	0.197279
24 Hrs	Alive	Liberal Fluid Group	9.22493	0.197279
24 Hrs	Alive	Restrictive Fluid Group	8.45768	0.192771
24 Hrs	Alive	Restrictive Fluid Group	9.01657	0.192771
24 Hrs	Dead	Liberal Fluid Group	9.38945	0.645161
24 Hrs	Alive	Liberal Fluid Group	8.85308	0.197279
24 Hrs	Alive	Restrictive Fluid Group	8.54757	0.192771
24 Hrs	Dead	Liberal Fluid Group	8.92831	0.645161
24 Hrs	Dead	Liberal Fluid Group	9.13557	0.645161
24 Hrs	Alive	Liberal Fluid Group	8.65893	0.197279
24 Hrs	Alive	Liberal Fluid Group	8.96559	0.197279
24 Hrs	Dead	Liberal Fluid Group	9.12549	0.645161
24 Hrs	Alive	Restrictive Fluid Group	9.4746	0.192771
24 Hrs	Dead	Restrictive Fluid Group	8.95763	0.645161
24 Hrs	Alive	Liberal Fluid Group	8.85565	0.197279
72 Hrs	Alive	Restrictive Fluid Group	9.44118	0.848485
72 Hrs	Alive	Liberal Fluid Group	9.32641	0.848485
72 Hrs	Alive	Restrictive Fluid Group	9.62905	0.144928
72 Hrs	Dead	Restrictive Fluid Group	9.27109	0.431085
72 Hrs	Dead	Restrictive Fluid Group	8.96517	0.431085
72 Hrs	Dead	Liberal Fluid Group	9.47881	0.431085
72 Hrs	Alive	Liberal Fluid Group	9.35903	0.162055
72 Hrs	Alive	Restrictive Fluid Group	8.88092	0.144928
72 Hrs	Dead	Liberal Fluid Group	9.09533	0.431085
72 Hrs	Dead	Restrictive Fluid Group	8.51836	0.431085
72 Hrs	Dead	Liberal Fluid Group	9.09274	0.431085
72 Hrs	Dead	Restrictive Fluid Group	7.88863	0.431085
72 Hrs	Dead	Restrictive Fluid Group	8.70394	0.431085
72 Hrs	Alive	Restrictive Fluid Group	9.15028	0.144928
72 Hrs	Alive	Restrictive Fluid Group	9.27237	0.144928
72 Hrs	Dead	Liberal Fluid Group	9.36036	0.431085
72 Hrs	Alive	Restrictive Fluid Group	8.88617	0.144928
72 Hrs	Dead	Restrictive Fluid Group	8.55437	0.431085
72 Hrs	Alive	Liberal Fluid Group	9.02663	0.162055
72 Hrs	Alive	Liberal Fluid Group	8.71751	0.162055
72 Hrs	Alive	Restrictive Fluid Group	8.94403	0.144928
72 Hrs	Dead	Restrictive Fluid Group	9.10426	0.431085
72 Hrs	Alive	Restrictive Fluid Group	9.39611	0.144928
72 Hrs	Alive	Liberal Fluid Group	8.80859	0.162055
72 Hrs	Alive	Restrictive Fluid Group	9.06733	0.144928
72 Hrs	Dead	Liberal Fluid Group	8.97113	0.431085
72 Hrs	Alive	Restrictive Fluid Group	9.15728	0.144928
72 Hrs	Alive	Liberal Fluid Group	8.53398	0.162055
72 Hrs	Alive	Restrictive Fluid Group	8.92069	0.144928
72 Hrs	Alive	Liberal Fluid Group	8.44245	0.162055
72 Hrs	Alive	Restrictive Fluid Group	8.89223	0.144928
72 Hrs	Dead	Liberal Fluid Group	8.80898	0.431085
72 Hrs	Alive	Liberal Fluid Group	8.72627	0.162055
72 Hrs	Alive	Restrictive Fluid Group	8.67191	0.144928
72 Hrs	Alive	Restrictive Fluid Group	9.327	0.144928
72 Hrs	Alive	Liberal Fluid Group	9.16197	0.162055
72 Hrs	Dead	Restrictive Fluid Group	8.97748	0.431085
72 Hrs	Alive	Restrictive Fluid Group	9.30576	0.144928
72 Hrs	Alive	Restrictive Fluid Group	8.93317	0.144928
72 Hrs	Alive	Liberal Fluid Group	9.21684	0.162055
72 Hrs	Alive	Restrictive Fluid Group	8.80986	0.144928
72 Hrs	Alive	Liberal Fluid Group	9.39742	0.162055
72 Hrs	Alive	Restrictive Fluid Group	8.98379	0.144928
72 Hrs	Alive	Restrictive Fluid Group	9.3836	0.144928
72 Hrs	Alive	Restrictive Fluid Group	9.31844	0.144928
72 Hrs	Alive	Restrictive Fluid Group	8.78383	0.144928
72 Hrs	Alive	Liberal Fluid Group	8.88195	0.162055
72 Hrs	Dead	Liberal Fluid Group	9.0707	0.431085
72 Hrs	Alive	Restrictive Fluid Group	9.91448	0.848485
72 Hrs	Alive	Restrictive Fluid Group	8.95504	0.144928
72 Hrs	Alive	Liberal Fluid Group	8.80649	0.162055
72 Hrs	Alive	Liberal Fluid Group	9.31452	0.162055
72 Hrs	Alive	Restrictive Fluid Group	9.19804	0.144928
72 Hrs	Dead	Restrictive Fluid Group	9.51763	0.431085
72 Hrs	Alive	Liberal Fluid Group	9.26776	0.848485
72 Hrs	Dead	Restrictive Fluid Group	9.26155	0.431085
72 Hrs	Dead	Liberal Fluid Group	8.6284	0.431085
72 Hrs	Dead	Restrictive Fluid Group	8.93251	0.431085
72 Hrs	Alive	Liberal Fluid Group	9.4837	0.848485
72 Hrs	Alive	Restrictive Fluid Group	8.98399	0.144928
72 Hrs	Dead	Liberal Fluid Group	9.11994	0.431085
72 Hrs	Alive	Liberal Fluid Group	8.00405	0.162055
72 Hrs	Dead	Liberal Fluid Group	8.9277	0.431085
72 Hrs	Alive	Restrictive Fluid Group	9.48501	0.144928
72 Hrs	Dead	Liberal Fluid Group	8.67318	0.431085
72 Hrs	Dead	Liberal Fluid Group	9.58105	0.431085
72 Hrs	Dead	Restrictive Fluid Group	9.08721	0.431085
72 Hrs	Alive	Restrictive Fluid Group	9.02254	0.144928
72 Hrs	Alive	Liberal Fluid Group	8.4516	0.162055
72 Hrs	Alive	Restrictive Fluid Group	8.98491	0.144928
72 Hrs	Alive	Liberal Fluid Group	8.8533	0.162055
72 Hrs	Alive	Liberal Fluid Group	9.12384	0.162055
72 Hrs	Dead	Liberal Fluid Group	9.24151	0.431085
72 Hrs	Dead	Restrictive Fluid Group	8.32648	0.431085
72 Hrs	Alive	Liberal Fluid Group	9.38438	0.162055
72 Hrs	Alive	Liberal Fluid Group	9.33811	0.162055
72 Hrs	Dead	Restrictive Fluid Group	9.08437	0.431085
72 Hrs	Alive	Liberal Fluid Group	8.7988	0.162055
72 Hrs	Dead	Restrictive Fluid Group	9.2586	0.431085
72 Hrs	Dead	Liberal Fluid Group	9.08834	0.431085
72 Hrs	Alive	Restrictive Fluid Group	9.25625	0.144928
72 Hrs	Alive	Restrictive Fluid Group	9.2048	0.144928
72 Hrs	Alive	Liberal Fluid Group	8.72221	0.162055
72 Hrs	Alive	Liberal Fluid Group	8.9384	0.848485
72 Hrs	Alive	Liberal Fluid Group	8.68191	0.848485
72 Hrs	Alive	Restrictive Fluid Group	8.92345	0.144928
72 Hrs	Alive	Restrictive Fluid Group	8.77063	0.144928
72 Hrs	Alive	Restrictive Fluid Group	8.76232	0.144928
72 Hrs	Dead	Restrictive Fluid Group	8.64898	0.431085
72 Hrs	Alive	Liberal Fluid Group	9.15701	0.162055
72 Hrs	Alive	Liberal Fluid Group	8.83896	0.162055
72 Hrs	Alive	Liberal Fluid Group	9.7775	0.162055
72 Hrs	Dead	Restrictive Fluid Group	9.33982	0.431085
72 Hrs	Alive	Liberal Fluid Group	9.12104	0.162055
72 Hrs	Dead	Restrictive Fluid Group	8.40927	0.431085
72 Hrs	Dead	Liberal Fluid Group	8.82528	0.431085
72 Hrs	Alive	Liberal Fluid Group	9.34037	0.162055
72 Hrs	Dead	Restrictive Fluid Group	8.85894	0.431085
72 Hrs	Alive	Liberal Fluid Group	8.83656	0.162055
72 Hrs	Alive	Liberal Fluid Group	8.99903	0.162055
72 Hrs	Alive	Restrictive Fluid Group	8.88838	0.144928
72 Hrs	Alive	Restrictive Fluid Group	8.88833	0.144928
72 Hrs	Dead	Restrictive Fluid Group	8.99655	0.431085
72 Hrs	Dead	Liberal Fluid Group	9.10406	0.431085
72 Hrs	Alive	Liberal Fluid Group	9.46057	0.162055
72 Hrs	Alive	Liberal Fluid Group	9.24522	0.162055
72 Hrs	Dead	Restrictive Fluid Group	9.25295	0.431085
72 Hrs	Dead	Liberal Fluid Group	8.81375	0.431085
72 Hrs	Alive	Liberal Fluid Group	8.98931	0.162055
72 Hrs	Alive	Restrictive Fluid Group	8.61947	0.144928
72 Hrs	Alive	Liberal Fluid Group	9.14015	0.162055
72 Hrs	Alive	Liberal Fluid Group	8.99557	0.162055
72 Hrs	Alive	Liberal Fluid Group	9.16571	0.162055
72 Hrs	Alive	Liberal Fluid Group	9.02575	0.162055
72 Hrs	Dead	Liberal Fluid Group	9.67646	0.431085
72 Hrs	Dead	Liberal Fluid Group	10.0853	0.431085
72 Hrs	Dead	Liberal Fluid Group	9.71762	0.431085
72 Hrs	Alive	Restrictive Fluid Group	8.68014	0.144928
72 Hrs	Dead	Restrictive Fluid Group	10.4084	0.431085
72 Hrs	Dead	Liberal Fluid Group		0.431085
72 Hrs	Alive	Liberal Fluid Group	9.12049	0.162055
72 Hrs	Dead	Restrictive Fluid Group	9.98468	0.431085
72 Hrs	Dead	Restrictive Fluid Group	9.17531	0.431085
72 Hrs	Dead	Liberal Fluid Group	9.55079	0.431085
72 Hrs	Dead	Liberal Fluid Group	9.24808	0.431085
72 Hrs	Alive	Restrictive Fluid Group	9.40011	0.848485
72 Hrs	Dead	Liberal Fluid Group	9.35638	0.431085
72 Hrs	Alive	Liberal Fluid Group	8.96195	0.162055
72 Hrs	Dead	Liberal Fluid Group	9.61598	0.431085
72 Hrs	Dead	Restrictive Fluid Group	9.28523	0.431085
72 Hrs	Alive	Liberal Fluid Group	8.8776	0.162055
72 Hrs	Dead	Liberal Fluid Group	8.78815	0.431085
72 Hrs	Alive	Restrictive Fluid Group	8.77858	0.144928
72 Hrs	Dead	Restrictive Fluid Group	9.04586	0.431085
72 Hrs	Dead	Liberal Fluid Group	9.55541	0.431085
72 Hrs	Alive	Liberal Fluid Group	9.08195	0.162055
72 Hrs	Alive	Restrictive Fluid Group	8.89358	0.144928
72 Hrs	Dead	Restrictive Fluid Group	8.71513	0.431085
72 Hrs	Dead	Restrictive Fluid Group	9.34914	0.431085
72 Hrs	Dead	Liberal Fluid Group	8.9272	0.431085
72 Hrs	Dead	Liberal Fluid Group	8.9552	0.431085
72 Hrs	Dead	Restrictive Fluid Group	9.00447	0.431085
72 Hrs	Alive	Liberal Fluid Group	9.18082	0.162055
72 Hrs	Alive	Restrictive Fluid Group	9.18375	0.848485
72 Hrs	Alive	Liberal Fluid Group	9.08426	0.848485
72 Hrs	Dead	Restrictive Fluid Group	9.45913	0.431085
72 Hrs	Alive	Liberal Fluid Group	8.90688	0.162055
72 Hrs	Alive	Liberal Fluid Group	9.20211	0.162055
72 Hrs	Dead	Restrictive Fluid Group	9.72591	0.431085
72 Hrs	Alive	Restrictive Fluid Group	8.97255	0.848485
72 Hrs	Dead	Liberal Fluid Group	9.01341	0.431085
72 Hrs	Alive	Liberal Fluid Group	8.54334	0.162055
72 Hrs	Alive	Liberal Fluid Group	8.80326	0.848485
72 Hrs	Alive	Restrictive Fluid Group	9.30917	0.144928
72 Hrs	Alive	Restrictive Fluid Group	8.47709	0.144928
72 Hrs	Alive	Liberal Fluid Group	9.16865	0.162055
72 Hrs	Dead	Liberal Fluid Group	9.78366	0.431085
72 Hrs	Dead	Restrictive Fluid Group	8.9893	0.431085
72 Hrs	Alive	Liberal Fluid Group	9.00412	0.848485
72 Hrs	Dead	Restrictive Fluid Group	9.06907	0.431085
72 Hrs	Alive	Liberal Fluid Group	9.25801	0.162055
72 Hrs	Dead	Liberal Fluid Group	8.97019	0.431085
72 Hrs	Alive	Liberal Fluid Group	8.773	0.162055
72 Hrs	Dead	Restrictive Fluid Group	9.18245	0.431085
72 Hrs	Dead	Liberal Fluid Group	8.84847	0.431085
72 Hrs	Dead	Restrictive Fluid Group	9.12017	0.431085
72 Hrs	Dead	Liberal Fluid Group	9.62702	0.431085
72 Hrs	Dead	Restrictive Fluid Group	8.25758	0.431085
72 Hrs	Alive	Restrictive Fluid Group	9.26934	0.144928
72 Hrs	Alive	Liberal Fluid Group	8.78031	0.162055
72 Hrs	Dead	Restrictive Fluid Group	9.10763	0.431085
72 Hrs	Dead	Restrictive Fluid Group	10.0193	0.431085
72 Hrs	Alive	Restrictive Fluid Group	9.14073	0.848485
72 Hrs	Alive	Restrictive Fluid Group	8.71273	0.144928
72 Hrs	Alive	Restrictive Fluid Group	9.16143	0.848485
72 Hrs	Alive	Liberal Fluid Group	8.9861	0.162055
72 Hrs	Dead	Liberal Fluid Group	8.8839	0.431085
72 Hrs	Alive	Restrictive Fluid Group	8.87219	0.144928
72 Hrs	Alive	Liberal Fluid Group	8.63677	0.162055
72 Hrs	Dead	Restrictive Fluid Group	9.19552	0.431085
72 Hrs	Alive	Restrictive Fluid Group	9.03038	0.848485
72 Hrs	Dead	Restrictive Fluid Group	9.06068	0.431085
72 Hrs	Dead	Restrictive Fluid Group	8.84639	0.431085
72 Hrs	Dead	Liberal Fluid Group	8.4275	0.431085
72 Hrs	Dead	Liberal Fluid Group	9.25416	0.431085
72 Hrs	Alive	Restrictive Fluid Group	9.54484	0.144928
72 Hrs	Alive	Restrictive Fluid Group	9.1882	0.144928
72 Hrs	Alive	Liberal Fluid Group	9.3037	0.162055
72 Hrs	Alive	Liberal Fluid Group	8.12489	0.162055
72 Hrs	Dead	Restrictive Fluid Group	9.01635	0.431085
72 Hrs	Dead	Restrictive Fluid Group	9.08494	0.431085
72 Hrs	Dead	Liberal Fluid Group	8.62872	0.431085
72 Hrs	Dead	Restrictive Fluid Group	9.16468	0.431085
72 Hrs	Dead	Restrictive Fluid Group	9.52075	0.431085
72 Hrs	Dead	Liberal Fluid Group		0.431085
72 Hrs	Alive	Liberal Fluid Group	8.97566	0.162055
72 Hrs	Alive	Restrictive Fluid Group	9.12611	0.848485
72 Hrs	Dead	Restrictive Fluid Group	9.13339	0.431085
72 Hrs	Alive	Restrictive Fluid Group	8.85602	0.144928
72 Hrs	Dead	Liberal Fluid Group	9.09676	0.431085
72 Hrs	Alive	Restrictive Fluid Group	8.95714	0.144928
72 Hrs	Dead	Restrictive Fluid Group	8.95511	0.431085
72 Hrs	Dead	Liberal Fluid Group	8.91984	0.431085
72 Hrs	Dead	Restrictive Fluid Group	10.0554	0.431085
72 Hrs	Alive	Restrictive Fluid Group	9.11579	0.144928
72 Hrs	Alive	Restrictive Fluid Group	8.98986	0.144928
72 Hrs	Dead	Restrictive Fluid Group	9.2932	0.431085
72 Hrs	Dead	Liberal Fluid Group	9.48103	0.431085
72 Hrs	Alive	Liberal Fluid Group	9.22111	0.162055
72 Hrs	Dead	Restrictive Fluid Group	9.6888	0.431085
72 Hrs	Dead	Restrictive Fluid Group	9.64107	0.431085
72 Hrs	Alive	Liberal Fluid Group	9.02951	0.162055
72 Hrs	Dead	Restrictive Fluid Group	8.87575	0.431085
72 Hrs	Dead	Liberal Fluid Group	9.16515	0.431085
72 Hrs	Dead	Liberal Fluid Group	9.72425	0.431085
72 Hrs	Alive	Restrictive Fluid Group	8.87656	0.144928
72 Hrs	Alive	Restrictive Fluid Group	9.02149	0.144928
72 Hrs	Dead	Liberal Fluid Group	9.04641	0.431085
72 Hrs	Alive	Liberal Fluid Group	8.89749	0.162055
72 Hrs	Alive	Restrictive Fluid Group	8.73187	0.144928
72 Hrs	Dead	Restrictive Fluid Group	9.61333	0.431085
72 Hrs	Dead	Restrictive Fluid Group	9.52983	0.431085
72 Hrs	Alive	Liberal Fluid Group	9.13267	0.162055
72 Hrs	Alive	Liberal Fluid Group	8.57342	0.162055
72 Hrs	Alive	Liberal Fluid Group	9.11274	0.162055
72 Hrs	Dead	Restrictive Fluid Group	9.11318	0.431085
72 Hrs	Dead	Liberal Fluid Group	8.27004	0.431085
72 Hrs	Dead	Liberal Fluid Group	9.51347	0.431085
72 Hrs	Alive	Liberal Fluid Group	9.52778	0.848485
72 Hrs	Alive	Liberal Fluid Group	9.08991	0.848485
72 Hrs	Dead	Liberal Fluid Group	8.83458	0.431085
72 Hrs	Alive	Liberal Fluid Group	9.00946	0.162055
72 Hrs	Dead	Restrictive Fluid Group	8.75746	0.431085
72 Hrs	Dead	Liberal Fluid Group	9.37941	0.431085
72 Hrs	Alive	Restrictive Fluid Group	9.19821	0.144928
72 Hrs	Alive	Restrictive Fluid Group	9.3514	0.848485
72 Hrs	Alive	Restrictive Fluid Group	9.2843	0.144928
72 Hrs	Alive	Liberal Fluid Group	9.28727	0.848485
72 Hrs	Dead	Restrictive Fluid Group	9.14559	0.431085
72 Hrs	Dead	Restrictive Fluid Group	8.98548	0.431085
72 Hrs	Alive	Liberal Fluid Group	9.15245	0.162055
72 Hrs	Dead	Liberal Fluid Group	9.32892	0.431085
72 Hrs	Alive	Liberal Fluid Group	8.65662	0.162055
72 Hrs	Alive	Liberal Fluid Group	8.7196	0.162055
72 Hrs	Alive	Liberal Fluid Group	8.93584	0.162055
72 Hrs	Dead	Liberal Fluid Group	9.05717	0.431085
72 Hrs	Dead	Restrictive Fluid Group	9.07993	0.431085
72 Hrs	Alive	Restrictive Fluid Group	9.14408	0.848485
72 Hrs	Alive	Liberal Fluid Group	8.81338	0.848485
72 Hrs	Alive	Liberal Fluid Group	8.33572	0.848485
72 Hrs	Alive	Restrictive Fluid Group	9.07667	0.144928
72 Hrs	Alive	Restrictive Fluid Group	9.12955	0.144928
72 Hrs	Dead	Liberal Fluid Group	9.83177	0.431085
72 Hrs	Dead	Restrictive Fluid Group	9.16806	0.431085
72 Hrs	Dead	Restrictive Fluid Group	8.81566	0.431085
72 Hrs	Alive	Liberal Fluid Group	9.32523	0.162055
72 Hrs	Alive	Liberal Fluid Group	10.044	0.162055
72 Hrs	Alive	Restrictive Fluid Group	9.01818	0.848485
72 Hrs	Alive	Liberal Fluid Group	8.72118	0.162055
72 Hrs	Alive	Restrictive Fluid Group	8.75036	0.144928
72 Hrs	Dead	Liberal Fluid Group	8.72444	0.431085
72 Hrs	Dead	Liberal Fluid Group	9.02615	0.431085
72 Hrs	Alive	Restrictive Fluid Group	8.99249	0.144928
72 Hrs	Alive	Liberal Fluid Group	9.13317	0.162055
72 Hrs	Dead	Liberal Fluid Group	9.659	0.431085
72 Hrs	Alive	Restrictive Fluid Group	9.35134	0.144928
72 Hrs	Dead	Restrictive Fluid Group	9.61993	0.431085
72 Hrs	Dead	Liberal Fluid Group	10.1814	0.431085
72 Hrs	Dead	Liberal Fluid Group	9.00257	0.431085
72 Hrs	Dead	Liberal Fluid Group	9.82059	0.431085
72 Hrs	Alive	Liberal Fluid Group	8.76867	0.162055
72 Hrs	Alive	Restrictive Fluid Group	9.05096	0.144928
72 Hrs	Dead	Liberal Fluid Group	9.51749	0.431085
72 Hrs	Alive	Restrictive Fluid Group	9.33406	0.144928
72 Hrs	Dead	Restrictive Fluid Group	9.07419	0.431085
72 Hrs	Alive	Liberal Fluid Group	9.25238	0.162055
72 Hrs	Dead	Liberal Fluid Group	9.14481	0.431085
72 Hrs	Dead	Liberal Fluid Group	8.83664	0.431085
72 Hrs	Dead	Liberal Fluid Group	9.56694	0.431085
72 Hrs	Dead	Liberal Fluid Group	9.15284	0.431085
72 Hrs	Dead	Restrictive Fluid Group	9.33457	0.431085
72 Hrs	Alive	Liberal Fluid Group	8.59605	0.162055
72 Hrs	Dead	Restrictive Fluid Group	8.99952	0.431085
72 Hrs	Dead	Liberal Fluid Group	9.79047	0.431085
72 Hrs	Dead	Restrictive Fluid Group	8.57177	0.431085
72 Hrs	Dead	Restrictive Fluid Group	9.2263	0.431085
72 Hrs	Dead	Restrictive Fluid Group	8.92552	0.431085
72 Hrs	Dead	Restrictive Fluid Group	8.9922	0.431085
72 Hrs	Dead	Restrictive Fluid Group	8.91356	0.431085
72 Hrs	Alive	Liberal Fluid Group	9.02143	0.162055
72 Hrs	Alive	Liberal Fluid Group	8.61016	0.162055
72 Hrs	Alive	Restrictive Fluid Group	8.68484	0.144928
72 Hrs	Alive	Liberal Fluid Group	9.11248	0.162055
72 Hrs	Alive	Restrictive Fluid Group	9.21726	0.144928
72 Hrs	Dead	Restrictive Fluid Group	8.2396	0.431085
72 Hrs	Dead	Restrictive Fluid Group	9.32993	0.431085
72 Hrs	Alive	Restrictive Fluid Group	9.46945	0.144928
72 Hrs	Dead	Liberal Fluid Group	8.80945	0.431085
72 Hrs	Dead	Liberal Fluid Group	9.76402	0.431085
72 Hrs	Alive	Restrictive Fluid Group	9.1508	0.848485
72 Hrs	Alive	Restrictive Fluid Group	9.17824	0.144928
72 Hrs	Alive	Restrictive Fluid Group	9.2563	0.848485
72 Hrs	Dead	Liberal Fluid Group	9.31838	0.431085
72 Hrs	Dead	Restrictive Fluid Group	9.67396	0.431085
72 Hrs	Alive	Restrictive Fluid Group	9.03474	0.144928
72 Hrs	Alive	Restrictive Fluid Group	8.54668	0.144928
72 Hrs	Alive	Liberal Fluid Group	9.163	0.162055
72 Hrs	Dead	Liberal Fluid Group	9.0253	0.431085
72 Hrs	Alive	Restrictive Fluid Group	8.82699	0.144928
72 Hrs	Dead	Restrictive Fluid Group	9.03461	0.431085
72 Hrs	Alive	Liberal Fluid Group	9.08077	0.162055
72 Hrs	Alive	Liberal Fluid Group	8.92392	0.162055
72 Hrs	Dead	Liberal Fluid Group	9.89742	0.431085
72 Hrs	Alive	Restrictive Fluid Group	9.35731	0.144928
72 Hrs	Dead	Restrictive Fluid Group	9.151	0.431085
72 Hrs	Dead	Liberal Fluid Group	9.74641	0.431085
72 Hrs	Alive	Liberal Fluid Group	8.76431	0.162055
72 Hrs	Alive	Liberal Fluid Group	9.20445	0.162055
72 Hrs	Dead	Liberal Fluid Group	9.29664	0.431085
72 Hrs	Alive	Liberal Fluid Group	8.99162	0.162055
72 Hrs	Alive	Restrictive Fluid Group	8.89133	0.144928
72 Hrs	Dead	Liberal Fluid Group	9.14664	0.431085
72 Hrs	Alive	Liberal Fluid Group	8.82964	0.162055
72 Hrs	Alive	Liberal Fluid Group	8.91444	0.162055
72 Hrs	Alive	Restrictive Fluid Group	9.04842	0.144928
72 Hrs	Alive	Liberal Fluid Group	8.68143	0.162055

## Sheet: Figure 2D & Figure 3B
Time	90-Day Status	Intervention	Log of Hyaluronic Acid	Sampling Probability
Baseline	Alive	Restrictive Fluid Group	4.27147	0.878788
Baseline	Alive	Liberal Fluid Group	4.61318	0.878788
Baseline	Alive	Restrictive Fluid Group	5.65044	0.229202
Baseline	Dead	Restrictive Fluid Group	4.77315	0.806452
Baseline	Dead	Restrictive Fluid Group	6.31729	0.806452
Baseline	Dead	Liberal Fluid Group	5.30715	0.806452
Baseline	Alive	Liberal Fluid Group	4.81915	0.227273
Baseline	Alive	Restrictive Fluid Group	2.94206	0.229202
Baseline	Dead	Liberal Fluid Group	5.08119	0.806452
Baseline	Dead	Liberal Fluid Group	4.80796	0.806452
Baseline	Dead	Restrictive Fluid Group	4.31043	0.806452
Baseline	Dead	Liberal Fluid Group	7.11834	0.806452
Baseline	Alive	Liberal Fluid Group	3.10473	0.227273
Baseline	Dead	Liberal Fluid Group	6.958	0.806452
Baseline	Dead	Restrictive Fluid Group	6.7669	0.806452
Baseline	Dead	Restrictive Fluid Group	6.51478	0.806452
Baseline	Alive	Restrictive Fluid Group	3.62176	0.229202
Baseline	Alive	Restrictive Fluid Group	3.62923	0.229202
Baseline	Alive	Restrictive Fluid Group	3.72022	0.229202
Baseline	Dead	Liberal Fluid Group	4.09855	0.806452
Baseline	Alive	Restrictive Fluid Group	2.96424	0.229202
Baseline	Alive	Restrictive Fluid Group	4.14931	0.229202
Baseline	Alive	Restrictive Fluid Group	4.22716	0.229202
Baseline	Dead	Restrictive Fluid Group	5.74528	0.806452
Baseline	Dead	Liberal Fluid Group	7.04172	0.806452
Baseline	Dead	Liberal Fluid Group	6.32593	0.806452
Baseline	Alive	Liberal Fluid Group	3.65249	0.227273
Baseline	Dead	Restrictive Fluid Group	4.66997	0.806452
Baseline	Alive	Liberal Fluid Group	4.63094	0.227273
Baseline	Alive	Restrictive Fluid Group	5.72234	0.229202
Baseline	Dead	Restrictive Fluid Group	4.90147	0.806452
Baseline	Dead	Liberal Fluid Group	5.11663	0.806452
Baseline	Alive	Restrictive Fluid Group	6.46536	0.229202
Baseline	Dead	Restrictive Fluid Group	4.17495	0.806452
Baseline	Dead	Liberal Fluid Group	4.23033	0.806452
Baseline	Alive	Liberal Fluid Group	4.12035	0.227273
Baseline	Alive	Liberal Fluid Group	4.74563	0.227273
Baseline	Alive	Restrictive Fluid Group	3.40305	0.229202
Baseline	Dead	Restrictive Fluid Group	6.2815	0.806452
Baseline	Alive	Liberal Fluid Group	5.10197	0.227273
Baseline	Dead	Liberal Fluid Group	8.26828	0.806452
Baseline	Alive	Restrictive Fluid Group	4.64048	0.229202
Baseline	Alive	Liberal Fluid Group	3.79723	0.227273
Baseline	Alive	Restrictive Fluid Group	4.71435	0.229202
Baseline	Alive	Restrictive Fluid Group	7.32498	0.229202
Baseline	Alive	Liberal Fluid Group	4.15748	0.227273
Baseline	Alive	Restrictive Fluid Group	5.48825	0.229202
Baseline	Alive	Liberal Fluid Group	5.47408	0.227273
Baseline	Alive	Restrictive Fluid Group	6.06389	0.229202
Baseline	Dead	Liberal Fluid Group	3.66591	0.806452
Baseline	Alive	Liberal Fluid Group	4.281	0.227273
Baseline	Alive	Restrictive Fluid Group	8.65475	0.229202
Baseline	Alive	Restrictive Fluid Group	5.94149	0.229202
Baseline	Alive	Liberal Fluid Group	3.44999	0.227273
Baseline	Dead	Restrictive Fluid Group	7.57111	0.806452
Baseline	Alive	Restrictive Fluid Group	5.70759	0.229202
Baseline	Alive	Restrictive Fluid Group	3.89928	0.229202
Baseline	Alive	Liberal Fluid Group	7.0155	0.227273
Baseline	Alive	Liberal Fluid Group	4.30503	0.227273
Baseline	Alive	Restrictive Fluid Group	3.18722	0.229202
Baseline	Alive	Liberal Fluid Group	3.1347	0.227273
Baseline	Alive	Restrictive Fluid Group	4.62481	0.229202
Baseline	Alive	Restrictive Fluid Group	3.85803	0.229202
Baseline	Alive	Restrictive Fluid Group	4.71328	0.229202
Baseline	Alive	Restrictive Fluid Group	6.13782	0.229202
Baseline	Dead	Liberal Fluid Group	5.54056	0.806452
Baseline	Dead	Restrictive Fluid Group	6.28232	0.806452
Baseline	Alive	Liberal Fluid Group	3.24402	0.227273
Baseline	Alive	Liberal Fluid Group	7.19323	0.227273
Baseline	Dead	Liberal Fluid Group	3.63319	0.806452
Baseline	Alive	Restrictive Fluid Group	7.73093	0.878788
Baseline	Alive	Restrictive Fluid Group	4.32256	0.229202
Baseline	Dead	Restrictive Fluid Group	4.92946	0.806452
Baseline	Alive	Liberal Fluid Group	6.84523	0.227273
Baseline	Alive	Liberal Fluid Group	4.37733	0.227273
Baseline	Alive	Restrictive Fluid Group	4.76448	0.229202
Baseline	Dead	Restrictive Fluid Group	5.06724	0.806452
Baseline	Alive	Liberal Fluid Group	6.27	0.878788
Baseline	Dead	Restrictive Fluid Group	4.06366	0.806452
Baseline	Alive	Liberal Fluid Group	4.37586	0.227273
Baseline	Dead	Liberal Fluid Group	5.8492	0.806452
Baseline	Dead	Restrictive Fluid Group	4.18951	0.806452
Baseline	Alive	Restrictive Fluid Group	5.407	0.229202
Baseline	Alive	Restrictive Fluid Group	5.1644	0.229202
Baseline	Alive	Liberal Fluid Group	6.88833	0.878788
Baseline	Alive	Restrictive Fluid Group	6.50255	0.229202
Baseline	Alive	Restrictive Fluid Group	2.76535	0.229202
Baseline	Dead	Liberal Fluid Group	6.05044	0.806452
Baseline	Dead	Restrictive Fluid Group	4.60204	0.806452
Baseline	Alive	Restrictive Fluid Group	2.23483	0.229202
Baseline	Dead	Liberal Fluid Group	6.87946	0.806452
Baseline	Alive	Liberal Fluid Group	6.53315	0.227273
Baseline	Alive	Liberal Fluid Group	6.7003	0.227273
Baseline	Alive	Restrictive Fluid Group	6.83985	0.229202
Baseline	Dead	Restrictive Fluid Group	7.31694	0.806452
Baseline	Dead	Liberal Fluid Group	4.24488	0.806452
Baseline	Alive	Restrictive Fluid Group	5.86335	0.229202
Baseline	Dead	Liberal Fluid Group	8.77909	0.806452
Baseline	Dead	Liberal Fluid Group	5.30081	0.806452
Baseline	Dead	Restrictive Fluid Group	3.9408	0.806452
Baseline	Alive	Restrictive Fluid Group	4.1957	0.229202
Baseline	Alive	Liberal Fluid Group	7.92567	0.227273
Baseline	Alive	Restrictive Fluid Group	4.31327	0.229202
Baseline	Alive	Liberal Fluid Group	4.29032	0.227273
Baseline	Alive	Liberal Fluid Group	5.41401	0.227273
Baseline	Dead	Liberal Fluid Group	5.48546	0.806452
Baseline	Dead	Liberal Fluid Group	8.45061	0.806452
Baseline	Dead	Restrictive Fluid Group	3.49107	0.806452
Baseline	Dead	Restrictive Fluid Group	7.01514	0.806452
Baseline	Alive	Liberal Fluid Group	5.66195	0.227273
Baseline	Dead	Liberal Fluid Group	7.85405	0.806452
Baseline	Alive	Liberal Fluid Group	4.04709	0.878788
Baseline	Alive	Liberal Fluid Group	5.71003	0.227273
Baseline	Dead	Restrictive Fluid Group	6.67248	0.806452
Baseline	Alive	Liberal Fluid Group	3.87975	0.227273
Baseline	Dead	Restrictive Fluid Group	3.96124	0.806452
Baseline	Dead	Liberal Fluid Group	8.90211	0.806452
Baseline	Dead	Restrictive Fluid Group	5.14174	0.806452
Baseline	Alive	Restrictive Fluid Group	4.56189	0.229202
Baseline	Dead	Liberal Fluid Group	5.39508	0.806452
Baseline	Alive	Restrictive Fluid Group	5.87293	0.229202
Baseline	Alive	Liberal Fluid Group	4.23558	0.227273
Baseline	Alive	Liberal Fluid Group	4.36506	0.878788
Baseline	Alive	Liberal Fluid Group	4.67895	0.878788
Baseline	Alive	Restrictive Fluid Group	4.12104	0.229202
Baseline	Dead	Restrictive Fluid Group	7.0108	0.806452
Baseline	Alive	Restrictive Fluid Group	6.1239	0.229202
Baseline	Alive	Restrictive Fluid Group	3.43076	0.229202
Baseline	Alive	Restrictive Fluid Group	5.69249	0.229202
Baseline	Alive	Restrictive Fluid Group	3.7063	0.229202
Baseline	Alive	Liberal Fluid Group	3.91082	0.227273
Baseline	Alive	Restrictive Fluid Group	4.06472	0.229202
Baseline	Dead	Restrictive Fluid Group	4.88002	0.806452
Baseline	Dead	Liberal Fluid Group	5.3226	0.806452
Baseline	Alive	Liberal Fluid Group	6.58145	0.227273
Baseline	Alive	Liberal Fluid Group	4.12991	0.227273
Baseline	Alive	Liberal Fluid Group	4.28391	0.227273
Baseline	Dead	Restrictive Fluid Group	8.44132	0.806452
Baseline	Alive	Liberal Fluid Group	4.08799	0.227273
Baseline	Alive	Restrictive Fluid Group	3.25433	0.229202
Baseline	Alive	Liberal Fluid Group	8.32839	0.227273
Baseline	Dead	Liberal Fluid Group	6.53447	0.806452
Baseline	Dead	Restrictive Fluid Group	6.49577	0.806452
Baseline	Alive	Liberal Fluid Group	4.23912	0.227273
Baseline	Alive	Restrictive Fluid Group	2.92864	0.229202
Baseline	Alive	Liberal Fluid Group	6.44193	0.227273
Baseline	Dead	Restrictive Fluid Group	7.64044	0.806452
Baseline	Dead	Restrictive Fluid Group	7.32715	0.806452
Baseline	Dead	Restrictive Fluid Group	9.78768	0.806452
Baseline	Alive	Liberal Fluid Group	3.91955	0.227273
Baseline	Dead	Liberal Fluid Group	4.82045	0.806452
Baseline	Alive	Liberal Fluid Group	4.93125	0.227273
Baseline	Alive	Liberal Fluid Group	4.70707	0.227273
Baseline	Alive	Liberal Fluid Group	4.15309	0.227273
Baseline	Alive	Restrictive Fluid Group	4.12552	0.229202
Baseline	Alive	Restrictive Fluid Group	5.56716	0.229202
Baseline	Dead	Restrictive Fluid Group	8.05172	0.806452
Baseline	Dead	Liberal Fluid Group	5.18194	0.806452
Baseline	Alive	Liberal Fluid Group	3.3499	0.227273
Baseline	Alive	Liberal Fluid Group	6.69661	0.227273
Baseline	Dead	Liberal Fluid Group	5.5172	0.806452
Baseline	Alive	Restrictive Fluid Group	6.31419	0.229202
Baseline	Alive	Restrictive Fluid Group	5.69679	0.229202
Baseline	Dead	Restrictive Fluid Group	7.03245	0.806452
Baseline	Dead	Liberal Fluid Group	5.48657	0.806452
Baseline	Alive	Liberal Fluid Group	4.6437	0.227273
Baseline	Alive	Liberal Fluid Group	4.01337	0.227273
Baseline	Dead	Restrictive Fluid Group	7.07478	0.806452
Baseline	Dead	Liberal Fluid Group	5.66615	0.806452
Baseline	Alive	Restrictive Fluid Group	2.99747	0.229202
Baseline	Alive	Liberal Fluid Group	2.7262	0.227273
Baseline	Alive	Restrictive Fluid Group	8.81556	0.229202
Baseline	Alive	Restrictive Fluid Group	3.63231	0.229202
Baseline	Dead	Liberal Fluid Group	5.52011	0.806452
Baseline	Alive	Restrictive Fluid Group	2.01454	0.229202
Baseline	Alive	Liberal Fluid Group	3.80543	0.227273
Baseline	Alive	Liberal Fluid Group	4.99469	0.227273
Baseline	Alive	Liberal Fluid Group	3.51069	0.227273
Baseline	Alive	Restrictive Fluid Group	4.45684	0.229202
Baseline	Alive	Liberal Fluid Group	6.42523	0.227273
Baseline	Alive	Liberal Fluid Group	3.66492	0.227273
Baseline	Dead	Liberal Fluid Group	4.95472	0.806452
Baseline	Dead	Liberal Fluid Group	7.24082	0.806452
Baseline	Dead	Restrictive Fluid Group	4.73173	0.806452
Baseline	Dead	Liberal Fluid Group	6.79499	0.806452
Baseline	Dead	Liberal Fluid Group	4.5586	0.806452
Baseline	Dead	Liberal Fluid Group	6.90096	0.806452
Baseline	Alive	Restrictive Fluid Group	3.84378	0.229202
Baseline	Dead	Liberal Fluid Group	7.46666	0.806452
Baseline	Dead	Restrictive Fluid Group	8.64221	0.806452
Baseline	Alive	Liberal Fluid Group	3.43436	0.227273
Baseline	Dead	Liberal Fluid Group	7.3385	0.806452
Baseline	Alive	Liberal Fluid Group	4.07419	0.227273
Baseline	Dead	Restrictive Fluid Group	7.42077	0.806452
Baseline	Alive	Liberal Fluid Group	4.9744	0.227273
Baseline	Dead	Restrictive Fluid Group	6.34487	0.806452
Baseline	Dead	Liberal Fluid Group	6.21113	0.806452
Baseline	Dead	Liberal Fluid Group	6.70738	0.806452
Baseline	Dead	Liberal Fluid Group	5.91011	0.806452
Baseline	Alive	Restrictive Fluid Group	3.92291	0.878788
Baseline	Dead	Liberal Fluid Group	7.76394	0.806452
Baseline	Alive	Liberal Fluid Group	6.5609	0.227273
Baseline	Alive	Restrictive Fluid Group	4.81645	0.229202
Baseline	Dead	Liberal Fluid Group	3.84973	0.806452
Baseline	Alive	Liberal Fluid Group	6.08621	0.227273
Baseline	Dead	Liberal Fluid Group	5.17026	0.806452
Baseline	Dead	Liberal Fluid Group	3.23972	0.806452
Baseline	Dead	Restrictive Fluid Group	3.70474	0.806452
Baseline	Alive	Liberal Fluid Group	4.00866	0.227273
Baseline	Dead	Liberal Fluid Group	6.16466	0.806452
Baseline	Alive	Restrictive Fluid Group	6.96747	0.229202
Baseline	Dead	Restrictive Fluid Group	5.95385	0.806452
Baseline	Dead	Liberal Fluid Group	4.50031	0.806452
Baseline	Alive	Liberal Fluid Group	7.03449	0.227273
Baseline	Alive	Restrictive Fluid Group	2.99851	0.229202
Baseline	Dead	Restrictive Fluid Group	4.20837	0.806452
Baseline	Dead	Restrictive Fluid Group	9.36732	0.806452
Baseline	Dead	Restrictive Fluid Group	5.85836	0.806452
Baseline	Dead	Liberal Fluid Group	8.64546	0.806452
Baseline	Dead	Restrictive Fluid Group	9.68082	0.806452
Baseline	Dead	Restrictive Fluid Group	5.11698	0.806452
Baseline	Alive	Liberal Fluid Group	3.47151	0.878788
Baseline	Dead	Restrictive Fluid Group	3.39156	0.806452
Baseline	Dead	Liberal Fluid Group	5.69123	0.806452
Baseline	Alive	Liberal Fluid Group	4.39599	0.227273
Baseline	Dead	Restrictive Fluid Group	4.50663	0.806452
Baseline	Alive	Restrictive Fluid Group	4.31706	0.229202
Baseline	Dead	Liberal Fluid Group	4.55496	0.806452
Baseline	Dead	Restrictive Fluid Group	4.51523	0.806452
Baseline	Alive	Liberal Fluid Group	3.99156	0.227273
Baseline	Alive	Restrictive Fluid Group	3.18062	0.878788
Baseline	Alive	Liberal Fluid Group	7.30414	0.878788
Baseline	Dead	Restrictive Fluid Group	3.40479	0.806452
Baseline	Alive	Liberal Fluid Group	6.18439	0.227273
Baseline	Dead	Restrictive Fluid Group	6.1862	0.806452
Baseline	Alive	Liberal Fluid Group	4.18159	0.227273
Baseline	Dead	Restrictive Fluid Group	6.12959	0.806452
Baseline	Alive	Restrictive Fluid Group	6.7607	0.229202
Baseline	Alive	Liberal Fluid Group	3.3526	0.227273
Baseline	Dead	Restrictive Fluid Group	5.85885	0.806452
Baseline	Dead	Liberal Fluid Group	5.62104	0.806452
Baseline	Alive	Restrictive Fluid Group	4.35476	0.229202
Baseline	Alive	Restrictive Fluid Group	3.31461	0.229202
Baseline	Dead	Restrictive Fluid Group	6.6718	0.806452
Baseline	Dead	Liberal Fluid Group	6.1042	0.806452
Baseline	Alive	Liberal Fluid Group	5.81938	0.227273
Baseline	Dead	Restrictive Fluid Group	8.67585	0.806452
Baseline	Alive	Restrictive Fluid Group	3.4644	0.878788
Baseline	Dead	Liberal Fluid Group	8.04531	0.806452
Baseline	Alive	Liberal Fluid Group	4.67283	0.227273
Baseline	Alive	Liberal Fluid Group	6.70481	0.878788
Baseline	Dead	Liberal Fluid Group	6.83111	0.806452
Baseline	Dead	Restrictive Fluid Group	3.20153	0.806452
Baseline	Alive	Restrictive Fluid Group	5.05526	0.229202
Baseline	Alive	Restrictive Fluid Group	6.01082	0.229202
Baseline	Alive	Liberal Fluid Group	4.72774	0.227273
Baseline	Dead	Liberal Fluid Group	8.53447	0.806452
Baseline	Dead	Restrictive Fluid Group	4.71717	0.806452
Baseline	Alive	Liberal Fluid Group	6.6576	0.227273
Baseline	Alive	Liberal Fluid Group	4.90292	0.878788
Baseline	Dead	Restrictive Fluid Group	5.11317	0.806452
Baseline	Alive	Restrictive Fluid Group	2.71562	0.229202
Baseline	Alive	Liberal Fluid Group	5.71922	0.227273
Baseline	Dead	Liberal Fluid Group	7.90247	0.806452
Baseline	Alive	Liberal Fluid Group	4.69518	0.227273
Baseline	Dead	Restrictive Fluid Group	4.77867	0.806452
Baseline	Dead	Restrictive Fluid Group	7.08294	0.806452
Baseline	Dead	Liberal Fluid Group	5.91419	0.806452
Baseline	Dead	Restrictive Fluid Group	6.15441	0.806452
Baseline	Dead	Liberal Fluid Group	7.2089	0.806452
Baseline	Dead	Restrictive Fluid Group	4.7679	0.806452
Baseline	Dead	Liberal Fluid Group	6.63773	0.806452
Baseline	Dead	Liberal Fluid Group	5.66785	0.806452
Baseline	Dead	Restrictive Fluid Group	4.82378	0.806452
Baseline	Dead	Liberal Fluid Group	5.07829	0.806452
Baseline	Alive	Restrictive Fluid Group	4.5916	0.229202
Baseline	Alive	Liberal Fluid Group	4.33461	0.227273
Baseline	Dead	Liberal Fluid Group	8.19666	0.806452
Baseline	Dead	Restrictive Fluid Group	6.54383	0.806452
Baseline	Dead	Restrictive Fluid Group	8.16804	0.806452
Baseline	Alive	Liberal Fluid Group	4.52503	0.227273
Baseline	Dead	Restrictive Fluid Group	7.75124	0.806452
Baseline	Alive	Restrictive Fluid Group	5.21349	0.878788
Baseline	Alive	Restrictive Fluid Group	4.23901	0.229202
Baseline	Alive	Restrictive Fluid Group	4.35107	0.878788
Baseline	Alive	Liberal Fluid Group	5.23093	0.227273
Baseline	Dead	Liberal Fluid Group	7.25469	0.806452
Baseline	Alive	Restrictive Fluid Group	7.40421	0.229202
Baseline	Alive	Liberal Fluid Group	4.13364	0.227273
Baseline	Alive	Restrictive Fluid Group	3.47093	0.229202
Baseline	Dead	Restrictive Fluid Group	4.3847	0.806452
Baseline	Alive	Restrictive Fluid Group	4.14794	0.878788
Baseline	Alive	Liberal Fluid Group	3.09943	0.227273
Baseline	Dead	Restrictive Fluid Group	5.09664	0.806452
Baseline	Alive	Restrictive Fluid Group	3.35909	0.229202
Baseline	Dead	Restrictive Fluid Group	5.52242	0.806452
Baseline	Dead	Liberal Fluid Group	5.3484	0.806452
Baseline	Dead	Liberal Fluid Group	5.03332	0.806452
Baseline	Alive	Restrictive Fluid Group	5.19412	0.229202
Baseline	Dead	Restrictive Fluid Group	3.74349	0.806452
Baseline	Dead	Liberal Fluid Group	8.83774	0.806452
Baseline	Alive	Restrictive Fluid Group	4.75855	0.229202
Baseline	Alive	Liberal Fluid Group	4.76172	0.227273
Baseline	Alive	Restrictive Fluid Group	3.59731	0.229202
Baseline	Alive	Liberal Fluid Group	6.38474	0.227273
Baseline	Dead	Restrictive Fluid Group	7.7082	0.806452
Baseline	Dead	Restrictive Fluid Group	3.9178	0.806452
Baseline	Alive	Restrictive Fluid Group	3.3113	0.229202
Baseline	Alive	Liberal Fluid Group	4.39608	0.227273
Baseline	Dead	Restrictive Fluid Group	5.93516	0.806452
Baseline	Alive	Liberal Fluid Group	4.55365	0.227273
Baseline	Dead	Liberal Fluid Group	4.97847	0.806452
Baseline	Dead	Restrictive Fluid Group	5.36987	0.806452
Baseline	Dead	Restrictive Fluid Group	4.4543	0.806452
Baseline	Dead	Liberal Fluid Group	8.17881	0.806452
Baseline	Alive	Restrictive Fluid Group	3.50674	0.229202
Baseline	Alive	Liberal Fluid Group	3.72462	0.227273
Baseline	Alive	Restrictive Fluid Group	5.03985	0.878788
Baseline	Dead	Restrictive Fluid Group	5.27921	0.806452
Baseline	Alive	Restrictive Fluid Group	5.10147	0.229202
Baseline	Alive	Restrictive Fluid Group	9.56587	0.229202
Baseline	Dead	Liberal Fluid Group	3.74188	0.806452
Baseline	Dead	Liberal Fluid Group	7.64959	0.806452
Baseline	Alive	Restrictive Fluid Group	4.49108	0.229202
Baseline	Dead	Restrictive Fluid Group	5.0952	0.806452
Baseline	Dead	Liberal Fluid Group	6.77985	0.806452
Baseline	Alive	Liberal Fluid Group	3.99123	0.227273
Baseline	Dead	Restrictive Fluid Group	7.08253	0.806452
Baseline	Alive	Liberal Fluid Group	5.37001	0.227273
Baseline	Dead	Liberal Fluid Group	5.82957	0.806452
Baseline	Alive	Restrictive Fluid Group	5.61064	0.229202
Baseline	Alive	Restrictive Fluid Group	6.39467	0.229202
Baseline	Alive	Restrictive Fluid Group	7.24	0.229202
Baseline	Dead	Restrictive Fluid Group	4.34016	0.806452
Baseline	Alive	Restrictive Fluid Group	3.03251	0.229202
Baseline	Dead	Liberal Fluid Group	5.53454	0.806452
Baseline	Alive	Liberal Fluid Group	2.96537	0.227273
Baseline	Alive	Liberal Fluid Group	4.73739	0.227273
Baseline	Dead	Restrictive Fluid Group	5.41256	0.806452
Baseline	Dead	Restrictive Fluid Group	5.49773	0.806452
Baseline	Alive	Liberal Fluid Group	5.3883	0.227273
Baseline	Dead	Restrictive Fluid Group	7.05479	0.806452
Baseline	Dead	Liberal Fluid Group	6.4574	0.806452
Baseline	Dead	Liberal Fluid Group	5.1176	0.806452
Baseline	Alive	Restrictive Fluid Group	4.6169	0.229202
Baseline	Dead	Liberal Fluid Group	5.91551	0.806452
Baseline	Dead	Liberal Fluid Group	4.96008	0.806452
Baseline	Alive	Restrictive Fluid Group	3.63874	0.229202
Baseline	Dead	Liberal Fluid Group	5.29471	0.806452
Baseline	Alive	Restrictive Fluid Group	4.0115	0.229202
Baseline	Alive	Liberal Fluid Group	3.84966	0.227273
Baseline	Alive	Restrictive Fluid Group	4.99198	0.229202
Baseline	Dead	Restrictive Fluid Group	7.01684	0.806452
Baseline	Dead	Restrictive Fluid Group	7.56342	0.806452
Baseline	Alive	Liberal Fluid Group	6.1397	0.227273
Baseline	Alive	Liberal Fluid Group	6.49833	0.227273
Baseline	Dead	Liberal Fluid Group	3.74645	0.806452
Baseline	Dead	Liberal Fluid Group	5.88749	0.806452
Baseline	Dead	Liberal Fluid Group	7.75621	0.806452
Baseline	Alive	Liberal Fluid Group	3.24625	0.227273
Baseline	Dead	Liberal Fluid Group	5.86051	0.806452
Baseline	Dead	Restrictive Fluid Group	7.38997	0.806452
Baseline	Dead	Liberal Fluid Group	7.3008	0.806452
Baseline	Dead	Restrictive Fluid Group	4.2226	0.806452
Baseline	Alive	Restrictive Fluid Group	5.39712	0.229202
Baseline	Dead	Liberal Fluid Group	8.12793	0.806452
Baseline	Dead	Liberal Fluid Group	4.45251	0.806452
Baseline	Dead	Liberal Fluid Group	5.24333	0.806452
Baseline	Alive	Liberal Fluid Group	6.37247	0.878788
Baseline	Alive	Liberal Fluid Group	8.91518	0.878788
Baseline	Dead	Liberal Fluid Group	5.87471	0.806452
Baseline	Dead	Liberal Fluid Group	3.66315	0.806452
Baseline	Alive	Liberal Fluid Group	8.01146	0.227273
Baseline	Dead	Restrictive Fluid Group	9.61505	0.806452
Baseline	Dead	Restrictive Fluid Group	5.04096	0.806452
Baseline	Dead	Liberal Fluid Group	5.13281	0.806452
Baseline	Alive	Liberal Fluid Group	5.37191	0.227273
Baseline	Dead	Restrictive Fluid Group	6.88322	0.806452
Baseline	Dead	Restrictive Fluid Group	8.03017	0.806452
Baseline	Alive	Liberal Fluid Group	3.74574	0.227273
Baseline	Alive	Restrictive Fluid Group	4.01851	0.229202
Baseline	Alive	Restrictive Fluid Group	3.57541	0.878788
Baseline	Alive	Restrictive Fluid Group	3.7676	0.229202
Baseline	Alive	Liberal Fluid Group	3.87421	0.227273
Baseline	Alive	Liberal Fluid Group	7.04049	0.878788
Baseline	Dead	Restrictive Fluid Group	4.7203	0.806452
Baseline	Dead	Restrictive Fluid Group	4.15238	0.806452
Baseline	Alive	Liberal Fluid Group	3.16343	0.227273
Baseline	Dead	Restrictive Fluid Group	2.88107	0.806452
Baseline	Dead	Restrictive Fluid Group	8.96702	0.806452
Baseline	Dead	Liberal Fluid Group	6.63461	0.806452
Baseline	Alive	Restrictive Fluid Group	4.25653	0.229202
Baseline	Alive	Liberal Fluid Group	4.77035	0.227273
Baseline	Dead	Liberal Fluid Group	8.03244	0.806452
Baseline	Alive	Liberal Fluid Group	4.62103	0.227273
Baseline	Alive	Liberal Fluid Group	4.03782	0.227273
Baseline	Alive	Restrictive Fluid Group	3.95031	0.229202
Baseline	Dead	Restrictive Fluid Group	6.58115	0.806452
Baseline	Alive	Liberal Fluid Group	4.81339	0.227273
Baseline	Dead	Restrictive Fluid Group	6.65824	0.806452
Baseline	Alive	Liberal Fluid Group	4.57479	0.227273
Baseline	Dead	Liberal Fluid Group	4.68612	0.806452
Baseline	Dead	Restrictive Fluid Group	7.00767	0.806452
Baseline	Alive	Restrictive Fluid Group	5.12158	0.878788
Baseline	Dead	Restrictive Fluid Group	7.46766	0.806452
Baseline	Alive	Liberal Fluid Group	4.50768	0.878788
Baseline	Dead	Liberal Fluid Group	6.56127	0.806452
Baseline	Alive	Liberal Fluid Group	5.08035	0.878788
Baseline	Dead	Liberal Fluid Group	6.89864	0.806452
Baseline	Alive	Restrictive Fluid Group	4.17311	0.229202
Baseline	Alive	Restrictive Fluid Group	3.66857	0.229202
Baseline	Alive	Restrictive Fluid Group	4.96305	0.229202
Baseline	Dead	Liberal Fluid Group	6.56605	0.806452
Baseline	Dead	Restrictive Fluid Group	8.06171	0.806452
Baseline	Dead	Restrictive Fluid Group	5.0529	0.806452
Baseline	Dead	Restrictive Fluid Group	4.73474	0.806452
Baseline	Dead	Restrictive Fluid Group	6.50697	0.806452
Baseline	Alive	Liberal Fluid Group	4.01333	0.227273
Baseline	Alive	Liberal Fluid Group	5.76251	0.227273
Baseline	Alive	Restrictive Fluid Group	5.68182	0.878788
Baseline	Dead	Restrictive Fluid Group	7.70071	0.806452
Baseline	Alive	Liberal Fluid Group	3.29051	0.227273
Baseline	Alive	Restrictive Fluid Group	4.0462	0.229202
Baseline	Dead	Liberal Fluid Group	6.94652	0.806452
Baseline	Dead	Liberal Fluid Group	2.81872	0.806452
Baseline	Alive	Restrictive Fluid Group	5.32429	0.229202
Baseline	Alive	Liberal Fluid Group	3.97029	0.227273
Baseline	Dead	Liberal Fluid Group	5.28395	0.806452
Baseline	Alive	Restrictive Fluid Group	8.227	0.229202
Baseline	Dead	Liberal Fluid Group	7.67499	0.806452
Baseline	Alive	Restrictive Fluid Group	2.85433	0.229202
Baseline	Alive	Liberal Fluid Group	4.51469	0.227273
Baseline	Dead	Liberal Fluid Group	6.92032	0.806452
Baseline	Dead	Restrictive Fluid Group	6.28815	0.806452
Baseline	Dead	Liberal Fluid Group	5.01525	0.806452
Baseline	Dead	Liberal Fluid Group	6.47509	0.806452
Baseline	Dead	Restrictive Fluid Group	7.06741	0.806452
Baseline	Dead	Liberal Fluid Group	6.41033	0.806452
Baseline	Dead	Restrictive Fluid Group	4.74824	0.806452
Baseline	Dead	Liberal Fluid Group	6.60548	0.806452
Baseline	Alive	Restrictive Fluid Group	2.89508	0.229202
Baseline	Alive	Restrictive Fluid Group	3.65431	0.229202
Baseline	Dead	Liberal Fluid Group	6.42967	0.806452
Baseline	Alive	Restrictive Fluid Group	6.20533	0.229202
Baseline	Alive	Liberal Fluid Group	3.01506	0.227273
Baseline	Alive	Restrictive Fluid Group	4.10063	0.229202
Baseline	Dead	Liberal Fluid Group	5.55808	0.806452
Baseline	Alive	Restrictive Fluid Group	6.44578	0.229202
Baseline	Alive	Restrictive Fluid Group	6.489	0.229202
Baseline	Dead	Restrictive Fluid Group	9.50721	0.806452
Baseline	Dead	Restrictive Fluid Group	6.88142	0.806452
Baseline	Dead	Restrictive Fluid Group	5.96691	0.806452
Baseline	Alive	Liberal Fluid Group	6.48244	0.227273
Baseline	Dead	Restrictive Fluid Group	4.95769	0.806452
Baseline	Dead	Liberal Fluid Group	6.01541	0.806452
Baseline	Dead	Restrictive Fluid Group	3.99444	0.806452
Baseline	Alive	Restrictive Fluid Group	4.8875	0.229202
Baseline	Dead	Liberal Fluid Group	5.82252	0.806452
Baseline	Alive	Liberal Fluid Group	4.77584	0.227273
Baseline	Dead	Liberal Fluid Group	9.0461	0.806452
Baseline	Dead	Liberal Fluid Group	3.88301	0.806452
Baseline	Dead	Restrictive Fluid Group	9.40144	0.806452
Baseline	Dead	Liberal Fluid Group	4.51645	0.806452
Baseline	Dead	Liberal Fluid Group	4.79909	0.806452
Baseline	Dead	Restrictive Fluid Group	6.5177	0.806452
Baseline	Dead	Restrictive Fluid Group	4.07947	0.806452
Baseline	Alive	Liberal Fluid Group	5.14008	0.227273
Baseline	Alive	Liberal Fluid Group	4.70409	0.227273
Baseline	Alive	Restrictive Fluid Group	5.20043	0.229202
Baseline	Alive	Restrictive Fluid Group	4.99484	0.229202
Baseline	Dead	Liberal Fluid Group	6.00785	0.806452
Baseline	Dead	Restrictive Fluid Group	2.73253	0.806452
Baseline	Dead	Liberal Fluid Group	6.90332	0.806452
Baseline	Dead	Liberal Fluid Group	6.20926	0.806452
Baseline	Alive	Liberal Fluid Group	4.43314	0.227273
Baseline	Dead	Restrictive Fluid Group	5.16878	0.806452
Baseline	Dead	Restrictive Fluid Group	6.01943	0.806452
Baseline	Alive	Restrictive Fluid Group	5.935	0.229202
Baseline	Dead	Restrictive Fluid Group	5.306	0.806452
Baseline	Alive	Restrictive Fluid Group	7.73697	0.229202
Baseline	Dead	Restrictive Fluid Group	5.18638	0.806452
Baseline	Dead	Liberal Fluid Group	4.8355	0.806452
Baseline	Dead	Restrictive Fluid Group	4.02034	0.806452
Baseline	Dead	Restrictive Fluid Group	6.58115	0.806452
Baseline	Alive	Liberal Fluid Group	3.35264	0.227273
Baseline	Alive	Restrictive Fluid Group	2.99207	0.229202
Baseline	Alive	Liberal Fluid Group	4.17492	0.227273
Baseline	Dead	Liberal Fluid Group	5.02304	0.806452
Baseline	Dead	Liberal Fluid Group	5.23799	0.806452
Baseline	Alive	Restrictive Fluid Group	5.45423	0.229202
Baseline	Alive	Liberal Fluid Group	5.6672	0.227273
Baseline	Alive	Restrictive Fluid Group	6.41412	0.229202
Baseline	Dead	Restrictive Fluid Group	5.83642	0.806452
Baseline	Alive	Liberal Fluid Group	5.30081	0.227273
Baseline	Dead	Liberal Fluid Group	6.23224	0.806452
Baseline	Alive	Restrictive Fluid Group	4.07065	0.229202
Baseline	Dead	Restrictive Fluid Group	3.04352	0.806452
Baseline	Alive	Restrictive Fluid Group	5.12694	0.229202
Baseline	Alive	Liberal Fluid Group	4.61936	0.227273
Baseline	Alive	Restrictive Fluid Group	5.51391	0.229202
Baseline	Alive	Restrictive Fluid Group	4.10264	0.229202
Baseline	Dead	Restrictive Fluid Group	5.8556	0.806452
Baseline	Dead	Liberal Fluid Group	5.24202	0.806452
Baseline	Alive	Liberal Fluid Group	4.65733	0.227273
Baseline	Dead	Restrictive Fluid Group	4.12084	0.806452
Baseline	Dead	Restrictive Fluid Group	5.99816	0.806452
Baseline	Dead	Liberal Fluid Group	4.41707	0.806452
Baseline	Alive	Liberal Fluid Group	3.52755	0.227273
Baseline	Alive	Restrictive Fluid Group	4.28571	0.229202
Baseline	Dead	Liberal Fluid Group	5.45696	0.806452
Baseline	Dead	Liberal Fluid Group	6.33766	0.806452
Baseline	Alive	Liberal Fluid Group	3.63262	0.227273
Baseline	Alive	Restrictive Fluid Group	5.58787	0.878788
Baseline	Alive	Restrictive Fluid Group	4.41212	0.229202
Baseline	Alive	Restrictive Fluid Group	3.32657	0.229202
Baseline	Alive	Restrictive Fluid Group	4.88266	0.878788
Baseline	Alive	Liberal Fluid Group	4.87839	0.227273
Baseline	Dead	Liberal Fluid Group	5.61983	0.806452
Baseline	Alive	Liberal Fluid Group	5.97022	0.227273
Baseline	Dead	Restrictive Fluid Group	8.35092	0.806452
Baseline	Dead	Restrictive Fluid Group	6.24837	0.806452
Baseline	Alive	Liberal Fluid Group	3.30199	0.227273
Baseline	Alive	Liberal Fluid Group	4.21292	0.227273
Baseline	Dead	Liberal Fluid Group	7.95013	0.806452
Baseline	Alive	Restrictive Fluid Group	7.83794	0.229202
Baseline	Alive	Restrictive Fluid Group	4.055	0.229202
Baseline	Dead	Liberal Fluid Group	7.91982	0.806452
Baseline	Alive	Liberal Fluid Group	4.41526	0.227273
Baseline	Alive	Liberal Fluid Group	3.39127	0.227273
Baseline	Alive	Restrictive Fluid Group	3.40199	0.229202
Baseline	Dead	Liberal Fluid Group	5.19322	0.806452
Baseline	Dead	Restrictive Fluid Group	7.18625	0.806452
Baseline	Alive	Restrictive Fluid Group	4.0275	0.229202
Baseline	Alive	Restrictive Fluid Group	2.93968	0.229202
Baseline	Alive	Restrictive Fluid Group	4.2244	0.229202
Baseline	Dead	Restrictive Fluid Group	4.58518	0.806452
Baseline	Alive	Liberal Fluid Group	2.93636	0.227273
Baseline	Dead	Restrictive Fluid Group	7.14278	0.806452
Baseline	Alive	Liberal Fluid Group	3.36384	0.227273
Baseline	Dead	Liberal Fluid Group	9.56821	0.806452
Baseline	Alive	Restrictive Fluid Group	4.54621	0.229202
Baseline	Dead	Liberal Fluid Group	3.79973	0.806452
Baseline	Alive	Restrictive Fluid Group	4.3012	0.229202
Baseline	Alive	Liberal Fluid Group	4.31806	0.227273
Baseline	Dead	Restrictive Fluid Group	5.56027	0.806452
Baseline	Dead	Liberal Fluid Group	5.45388	0.806452
Baseline	Alive	Liberal Fluid Group	4.78515	0.227273
Baseline	Dead	Restrictive Fluid Group	9.17165	0.806452
Baseline	Alive	Liberal Fluid Group	3.83092	0.227273
Baseline	Dead	Restrictive Fluid Group	5.4592	0.806452
Baseline	Alive	Liberal Fluid Group	2.84012	0.227273
Baseline	Alive	Restrictive Fluid Group	3.47937	0.229202
Baseline	Alive	Liberal Fluid Group	7.353	0.227273
Baseline	Alive	Restrictive Fluid Group	4.71248	0.229202
Baseline	Alive	Restrictive Fluid Group	3.68115	0.229202
Baseline	Dead	Liberal Fluid Group	3.46138	0.806452
Baseline	Alive	Liberal Fluid Group	4.42204	0.227273
Baseline	Alive	Restrictive Fluid Group	3.8801	0.229202
Baseline	Alive	Liberal Fluid Group	4.65903	0.227273
Baseline	Dead	Liberal Fluid Group	5.33623	0.806452
Baseline	Dead	Liberal Fluid Group	5.4029	0.806452
Baseline	Alive	Liberal Fluid Group	5.26602	0.227273
Baseline	Alive	Restrictive Fluid Group	3.31517	0.229202
Baseline	Alive	Liberal Fluid Group	4.00137	0.227273
Baseline	Dead	Restrictive Fluid Group	8.17774	0.806452
Baseline	Dead	Liberal Fluid Group	4.77149	0.806452
Baseline	Alive	Restrictive Fluid Group	9.29906	0.229202
Baseline	Dead	Restrictive Fluid Group	6.48155	0.806452
Baseline	Alive	Liberal Fluid Group	5.84299	0.227273
Baseline	Dead	Liberal Fluid Group	3.72578	0.806452
Baseline	Dead	Restrictive Fluid Group	6.43558	0.806452
Baseline	Dead	Liberal Fluid Group	5.18436	0.806452
Baseline	Alive	Restrictive Fluid Group	3.27362	0.229202
Baseline	Dead	Liberal Fluid Group	8.03393	0.806452
24 Hrs	Alive	Restrictive Fluid Group	5.15355	0.848485
24 Hrs	Alive	Liberal Fluid Group	4.12982	0.848485
24 Hrs	Alive	Restrictive Fluid Group	5.6694	0.192771
24 Hrs	Dead	Restrictive Fluid Group	5.2693	0.645161
24 Hrs	Dead	Restrictive Fluid Group	6.81869	0.645161
24 Hrs	Dead	Liberal Fluid Group	5.84233	0.645161
24 Hrs	Alive	Liberal Fluid Group	4.6532	0.197279
24 Hrs	Alive	Restrictive Fluid Group	3.33874	0.192771
24 Hrs	Dead	Liberal Fluid Group	4.69608	0.645161
24 Hrs	Dead	Restrictive Fluid Group	5.08137	0.645161
24 Hrs	Dead	Liberal Fluid Group	6.84511	0.645161
24 Hrs	Alive	Liberal Fluid Group	4.09754	0.197279
24 Hrs	Dead	Liberal Fluid Group	7.2358	0.645161
24 Hrs	Dead	Restrictive Fluid Group	8.65334	0.645161
24 Hrs	Dead	Restrictive Fluid Group	8.53179	0.645161
24 Hrs	Alive	Restrictive Fluid Group	4.1023	0.192771
24 Hrs	Alive	Restrictive Fluid Group	3.13687	0.192771
24 Hrs	Alive	Restrictive Fluid Group	3.88985	0.192771
24 Hrs	Dead	Liberal Fluid Group	4.48925	0.645161
24 Hrs	Alive	Restrictive Fluid Group	4.68887	0.192771
24 Hrs	Alive	Restrictive Fluid Group	4.45465	0.192771
24 Hrs	Dead	Restrictive Fluid Group	5.94727	0.645161
24 Hrs	Dead	Liberal Fluid Group	6.85474	0.645161
24 Hrs	Dead	Liberal Fluid Group	6.98377	0.645161
24 Hrs	Alive	Liberal Fluid Group	4.48334	0.197279
24 Hrs	Dead	Restrictive Fluid Group	4.00915	0.645161
24 Hrs	Alive	Liberal Fluid Group	4.6504	0.197279
24 Hrs	Alive	Restrictive Fluid Group	5.56989	0.192771
24 Hrs	Dead	Restrictive Fluid Group	5.22569	0.645161
24 Hrs	Dead	Liberal Fluid Group	5.06141	0.645161
24 Hrs	Alive	Restrictive Fluid Group	5.1007	0.192771
24 Hrs	Dead	Restrictive Fluid Group	4.39406	0.645161
24 Hrs	Alive	Liberal Fluid Group	4.05768	0.197279
24 Hrs	Alive	Liberal Fluid Group	4.61353	0.197279
24 Hrs	Alive	Restrictive Fluid Group	3.81484	0.192771
24 Hrs	Dead	Liberal Fluid Group	8.31886	0.645161
24 Hrs	Alive	Restrictive Fluid Group	4.24263	0.192771
24 Hrs	Alive	Liberal Fluid Group	3.66591	0.197279
24 Hrs	Alive	Restrictive Fluid Group	3.65713	0.192771
24 Hrs	Alive	Restrictive Fluid Group	7.47531	0.192771
24 Hrs	Alive	Liberal Fluid Group	3.53145	0.197279
24 Hrs	Alive	Restrictive Fluid Group	5.54259	0.192771
24 Hrs	Alive	Liberal Fluid Group	7.07268	0.197279
24 Hrs	Alive	Restrictive Fluid Group	5.2051	0.192771
24 Hrs	Dead	Liberal Fluid Group	4.2915	0.645161
24 Hrs	Alive	Liberal Fluid Group	2.97276	0.197279
24 Hrs	Alive	Restrictive Fluid Group	8.77488	0.192771
24 Hrs	Alive	Restrictive Fluid Group	5.48107	0.192771
24 Hrs	Alive	Liberal Fluid Group	3.3169	0.197279
24 Hrs	Dead	Restrictive Fluid Group	7.15327	0.645161
24 Hrs	Alive	Restrictive Fluid Group	5.58877	0.192771
24 Hrs	Alive	Restrictive Fluid Group	3.26009	0.192771
24 Hrs	Alive	Liberal Fluid Group	4.51883	0.197279
24 Hrs	Alive	Restrictive Fluid Group	3.03785	0.192771
24 Hrs	Alive	Liberal Fluid Group	2.99956	0.197279
24 Hrs	Alive	Restrictive Fluid Group	3.66272	0.192771
24 Hrs	Alive	Restrictive Fluid Group	3.2179	0.192771
24 Hrs	Alive	Restrictive Fluid Group	4.16667	0.192771
24 Hrs	Alive	Restrictive Fluid Group	4.90663	0.192771
24 Hrs	Dead	Liberal Fluid Group	5.09815	0.645161
24 Hrs	Alive	Liberal Fluid Group	3.03352	0.197279
24 Hrs	Alive	Liberal Fluid Group	7.25439	0.197279
24 Hrs	Dead	Liberal Fluid Group	3.50727	0.645161
24 Hrs	Alive	Restrictive Fluid Group	8.10047	0.848485
24 Hrs	Alive	Restrictive Fluid Group	4.88091	0.192771
24 Hrs	Dead	Restrictive Fluid Group	4.30246	0.645161
24 Hrs	Alive	Liberal Fluid Group	7.02088	0.197279
24 Hrs	Alive	Liberal Fluid Group	5.26478	0.197279
24 Hrs	Alive	Restrictive Fluid Group	4.59726	0.192771
24 Hrs	Dead	Restrictive Fluid Group	4.27292	0.645161
24 Hrs	Alive	Liberal Fluid Group	5.81064	0.848485
24 Hrs	Dead	Restrictive Fluid Group	4.53751	0.645161
24 Hrs	Alive	Liberal Fluid Group	4.35442	0.197279
24 Hrs	Dead	Liberal Fluid Group	6.76998	0.645161
24 Hrs	Dead	Restrictive Fluid Group	3.37857	0.645161
24 Hrs	Alive	Restrictive Fluid Group	4.61016	0.192771
24 Hrs	Alive	Liberal Fluid Group	5.95608	0.848485
24 Hrs	Alive	Restrictive Fluid Group	2.54069	0.192771
24 Hrs	Dead	Liberal Fluid Group	5.11277	0.645161
24 Hrs	Alive	Restrictive Fluid Group	2.32795	0.192771
24 Hrs	Dead	Liberal Fluid Group	6.87005	0.645161
24 Hrs	Alive	Liberal Fluid Group	5.61657	0.197279
24 Hrs	Alive	Liberal Fluid Group	5.80286	0.197279
24 Hrs	Dead	Liberal Fluid Group	4.18494	0.645161
24 Hrs	Alive	Restrictive Fluid Group	5.53073	0.192771
24 Hrs	Dead	Liberal Fluid Group	8.85759	0.645161
24 Hrs	Dead	Liberal Fluid Group	5.34327	0.645161
24 Hrs	Dead	Restrictive Fluid Group	3.94173	0.645161
24 Hrs	Alive	Restrictive Fluid Group	3.99337	0.192771
24 Hrs	Alive	Liberal Fluid Group	8.9924	0.197279
24 Hrs	Alive	Restrictive Fluid Group	4.33023	0.192771
24 Hrs	Alive	Liberal Fluid Group	2.68574	0.197279
24 Hrs	Alive	Liberal Fluid Group	5.01298	0.197279
24 Hrs	Dead	Liberal Fluid Group	4.96672	0.645161
24 Hrs	Dead	Restrictive Fluid Group	3.34289	0.645161
24 Hrs	Dead	Restrictive Fluid Group	7.55396	0.645161
24 Hrs	Alive	Liberal Fluid Group	6.25223	0.197279
24 Hrs	Alive	Liberal Fluid Group	4.98006	0.197279
24 Hrs	Dead	Restrictive Fluid Group	7.05553	0.645161
24 Hrs	Alive	Liberal Fluid Group	2.76212	0.197279
24 Hrs	Dead	Restrictive Fluid Group	4.82903	0.645161
24 Hrs	Dead	Liberal Fluid Group	9.77321	0.645161
24 Hrs	Alive	Restrictive Fluid Group	4.25269	0.192771
24 Hrs	Dead	Liberal Fluid Group	5.31923	0.645161
24 Hrs	Alive	Restrictive Fluid Group	6.18033	0.192771
24 Hrs	Alive	Liberal Fluid Group	4.3529	0.197279
24 Hrs	Alive	Liberal Fluid Group	5.06869	0.848485
24 Hrs	Alive	Liberal Fluid Group	4.98388	0.848485
24 Hrs	Alive	Restrictive Fluid Group	3.57345	0.192771
24 Hrs	Dead	Restrictive Fluid Group	7.50754	0.645161
24 Hrs	Alive	Restrictive Fluid Group	7.00153	0.192771
24 Hrs	Alive	Restrictive Fluid Group	2.98741	0.192771
24 Hrs	Alive	Restrictive Fluid Group	5.88111	0.192771
24 Hrs	Alive	Restrictive Fluid Group	5.94686	0.192771
24 Hrs	Alive	Liberal Fluid Group	4.54334	0.197279
24 Hrs	Dead	Restrictive Fluid Group	4.88629	0.645161
24 Hrs	Alive	Liberal Fluid Group	8.56262	0.197279
24 Hrs	Alive	Liberal Fluid Group	4.38243	0.197279
24 Hrs	Alive	Liberal Fluid Group	3.19867	0.197279
24 Hrs	Alive	Liberal Fluid Group	3.56247	0.197279
24 Hrs	Alive	Restrictive Fluid Group	3.16306	0.192771
24 Hrs	Alive	Liberal Fluid Group	8.2909	0.197279
24 Hrs	Dead	Liberal Fluid Group	6.07087	0.645161
24 Hrs	Dead	Restrictive Fluid Group	6.0932	0.645161
24 Hrs	Alive	Liberal Fluid Group	3.04308	0.197279
24 Hrs	Alive	Restrictive Fluid Group	3.1346	0.192771
24 Hrs	Alive	Liberal Fluid Group	3.88597	0.197279
24 Hrs	Dead	Restrictive Fluid Group	9.50887	0.645161
24 Hrs	Dead	Liberal Fluid Group	4.33112	0.645161
24 Hrs	Alive	Liberal Fluid Group	3.83146	0.197279
24 Hrs	Alive	Liberal Fluid Group	4.00013	0.197279
24 Hrs	Alive	Liberal Fluid Group	3.85376	0.197279
24 Hrs	Alive	Restrictive Fluid Group	4.32308	0.192771
24 Hrs	Dead	Restrictive Fluid Group	8.22466	0.645161
24 Hrs	Dead	Liberal Fluid Group	4.85469	0.645161
24 Hrs	Alive	Liberal Fluid Group	2.95658	0.197279
24 Hrs	Alive	Liberal Fluid Group	5.10952	0.197279
24 Hrs	Alive	Restrictive Fluid Group	5.53601	0.192771
24 Hrs	Alive	Restrictive Fluid Group	4.97155	0.192771
24 Hrs	Dead	Restrictive Fluid Group	6.72714	0.645161
24 Hrs	Dead	Liberal Fluid Group	4.99423	0.645161
24 Hrs	Alive	Liberal Fluid Group	4.64648	0.197279
24 Hrs	Alive	Liberal Fluid Group	3.84943	0.197279
24 Hrs	Dead	Restrictive Fluid Group	7.97781	0.645161
24 Hrs	Dead	Liberal Fluid Group	4.77356	0.645161
24 Hrs	Alive	Restrictive Fluid Group	3.82753	0.192771
24 Hrs	Alive	Liberal Fluid Group	3.40199	0.197279
24 Hrs	Alive	Restrictive Fluid Group	6.88666	0.192771
24 Hrs	Alive	Restrictive Fluid Group	4.16966	0.192771
24 Hrs	Dead	Liberal Fluid Group	5.96899	0.645161
24 Hrs	Alive	Liberal Fluid Group	3.92539	0.197279
24 Hrs	Alive	Liberal Fluid Group	5.35886	0.197279
24 Hrs	Alive	Liberal Fluid Group	4.53053	0.197279
24 Hrs	Alive	Restrictive Fluid Group	4.05783	0.192771
24 Hrs	Alive	Liberal Fluid Group	3.45945	0.197279
24 Hrs	Dead	Liberal Fluid Group	4.12482	0.645161
24 Hrs	Dead	Liberal Fluid Group	8.07029	0.645161
24 Hrs	Dead	Liberal Fluid Group	6.74686	0.645161
24 Hrs	Dead	Liberal Fluid Group	5.12873	0.645161
24 Hrs	Alive	Restrictive Fluid Group	3.0019	0.192771
24 Hrs	Dead	Liberal Fluid Group	7.37238	0.645161
24 Hrs	Dead	Restrictive Fluid Group	9.41013	0.645161
24 Hrs	Alive	Liberal Fluid Group	4.31561	0.197279
24 Hrs	Dead	Liberal Fluid Group	8.90768	0.645161
24 Hrs	Alive	Liberal Fluid Group	4.65763	0.197279
24 Hrs	Dead	Restrictive Fluid Group	7.57777	0.645161
24 Hrs	Alive	Liberal Fluid Group	4.96177	0.197279
24 Hrs	Dead	Restrictive Fluid Group	6.60095	0.645161
24 Hrs	Dead	Liberal Fluid Group	6.14576	0.645161
24 Hrs	Dead	Liberal Fluid Group	7.4045	0.645161
24 Hrs	Dead	Liberal Fluid Group	5.27031	0.645161
24 Hrs	Alive	Restrictive Fluid Group	3.72169	0.848485
24 Hrs	Dead	Liberal Fluid Group	7.93989	0.645161
24 Hrs	Alive	Liberal Fluid Group	5.88489	0.197279
24 Hrs	Alive	Restrictive Fluid Group	4.38643	0.192771
24 Hrs	Dead	Liberal Fluid Group	4.97468	0.645161
24 Hrs	Dead	Restrictive Fluid Group	7.00408	0.645161
24 Hrs	Alive	Liberal Fluid Group	3.84855	0.197279
24 Hrs	Dead	Liberal Fluid Group	5.92601	0.645161
24 Hrs	Alive	Restrictive Fluid Group	5.88946	0.192771
24 Hrs	Dead	Restrictive Fluid Group	6.25301	0.645161
24 Hrs	Dead	Liberal Fluid Group	4.69025	0.645161
24 Hrs	Alive	Liberal Fluid Group	5.5193	0.197279
24 Hrs	Alive	Restrictive Fluid Group	4.46661	0.192771
24 Hrs	Dead	Restrictive Fluid Group	3.19413	0.645161
24 Hrs	Dead	Restrictive Fluid Group	9.56705	0.645161
24 Hrs	Dead	Liberal Fluid Group	8.88548	0.645161
24 Hrs	Dead	Restrictive Fluid Group	9.85119	0.645161
24 Hrs	Dead	Restrictive Fluid Group	4.9572	0.645161
24 Hrs	Alive	Liberal Fluid Group	3.5746	0.848485
24 Hrs	Dead	Restrictive Fluid Group	6.15398	0.645161
24 Hrs	Dead	Liberal Fluid Group	5.51116	0.645161
24 Hrs	Dead	Liberal Fluid Group	5.12478	0.645161
24 Hrs	Dead	Restrictive Fluid Group	5.03658	0.645161
24 Hrs	Alive	Liberal Fluid Group	2.9407	0.197279
24 Hrs	Alive	Restrictive Fluid Group	3.68979	0.848485
24 Hrs	Alive	Liberal Fluid Group	7.84042	0.848485
24 Hrs	Dead	Restrictive Fluid Group	6.03379	0.645161
24 Hrs	Alive	Liberal Fluid Group	3.1698	0.197279
24 Hrs	Dead	Restrictive Fluid Group	5.71397	0.645161
24 Hrs	Alive	Liberal Fluid Group	2.82644	0.197279
24 Hrs	Dead	Restrictive Fluid Group	4.87818	0.645161
24 Hrs	Dead	Liberal Fluid Group	6.30493	0.645161
24 Hrs	Alive	Restrictive Fluid Group	3.73405	0.192771
24 Hrs	Alive	Liberal Fluid Group	5.81848	0.197279
24 Hrs	Dead	Restrictive Fluid Group	8.71757	0.645161
24 Hrs	Alive	Restrictive Fluid Group	4.44195	0.848485
24 Hrs	Dead	Liberal Fluid Group	8.42841	0.645161
24 Hrs	Alive	Liberal Fluid Group	4.89385	0.197279
24 Hrs	Alive	Liberal Fluid Group	5.59726	0.848485
24 Hrs	Alive	Restrictive Fluid Group	4.4112	0.192771
24 Hrs	Alive	Restrictive Fluid Group	5.26037	0.192771
24 Hrs	Alive	Liberal Fluid Group	4.21999	0.197279
24 Hrs	Dead	Liberal Fluid Group	7.79736	0.645161
24 Hrs	Dead	Restrictive Fluid Group	3.60201	0.645161
24 Hrs	Alive	Liberal Fluid Group	6.39292	0.197279
24 Hrs	Alive	Liberal Fluid Group	4.54694	0.848485
24 Hrs	Dead	Restrictive Fluid Group	4.34021	0.645161
24 Hrs	Alive	Liberal Fluid Group	5.58051	0.197279
24 Hrs	Dead	Liberal Fluid Group	8.82114	0.645161
24 Hrs	Alive	Liberal Fluid Group	3.85319	0.197279
24 Hrs	Dead	Restrictive Fluid Group	5.78951	0.645161
24 Hrs	Dead	Restrictive Fluid Group	6.34901	0.645161
24 Hrs	Dead	Liberal Fluid Group	6.12514	0.645161
24 Hrs	Dead	Restrictive Fluid Group	5.59866	0.645161
24 Hrs	Dead	Liberal Fluid Group	7.96691	0.645161
24 Hrs	Dead	Liberal Fluid Group	5.95755	0.645161
24 Hrs	Dead	Restrictive Fluid Group	4.8511	0.645161
24 Hrs	Alive	Restrictive Fluid Group	6.52729	0.192771
24 Hrs	Alive	Liberal Fluid Group	4.01292	0.197279
24 Hrs	Dead	Restrictive Fluid Group	7.37807	0.645161
24 Hrs	Dead	Restrictive Fluid Group	8.13338	0.645161
24 Hrs	Alive	Restrictive Fluid Group	4.49394	0.848485
24 Hrs	Alive	Restrictive Fluid Group	3.73955	0.192771
24 Hrs	Alive	Restrictive Fluid Group	4.02205	0.848485
24 Hrs	Alive	Liberal Fluid Group	4.27477	0.197279
24 Hrs	Dead	Liberal Fluid Group	7.39839	0.645161
24 Hrs	Alive	Restrictive Fluid Group	6.84742	0.192771
24 Hrs	Alive	Liberal Fluid Group	4.11691	0.197279
24 Hrs	Alive	Restrictive Fluid Group	3.87165	0.192771
24 Hrs	Dead	Restrictive Fluid Group	5.68167	0.645161
24 Hrs	Alive	Restrictive Fluid Group	4.42504	0.848485
24 Hrs	Dead	Restrictive Fluid Group	5.30916	0.645161
24 Hrs	Alive	Restrictive Fluid Group	3.7481	0.192771
24 Hrs	Dead	Restrictive Fluid Group	5.47784	0.645161
24 Hrs	Dead	Liberal Fluid Group	5.15159	0.645161
24 Hrs	Dead	Liberal Fluid Group	5.99003	0.645161
24 Hrs	Alive	Restrictive Fluid Group	5.44156	0.192771
24 Hrs	Dead	Restrictive Fluid Group	3.81561	0.645161
24 Hrs	Dead	Liberal Fluid Group	8.90626	0.645161
24 Hrs	Alive	Restrictive Fluid Group	4.57102	0.192771
24 Hrs	Alive	Liberal Fluid Group	4.46782	0.197279
24 Hrs	Alive	Liberal Fluid Group	6.00275	0.197279
24 Hrs	Dead	Restrictive Fluid Group	8.45238	0.645161
24 Hrs	Dead	Restrictive Fluid Group	3.63671	0.645161
24 Hrs	Alive	Restrictive Fluid Group	3.14336	0.192771
24 Hrs	Alive	Liberal Fluid Group	4.85403	0.197279
24 Hrs	Dead	Restrictive Fluid Group	5.54224	0.645161
24 Hrs	Dead	Liberal Fluid Group	4.83231	0.645161
24 Hrs	Dead	Restrictive Fluid Group	5.2061	0.645161
24 Hrs	Dead	Restrictive Fluid Group	4.25561	0.645161
24 Hrs	Dead	Liberal Fluid Group	8.9969	0.645161
24 Hrs	Alive	Restrictive Fluid Group	2.82038	0.192771
24 Hrs	Alive	Liberal Fluid Group	4.29187	0.197279
24 Hrs	Alive	Restrictive Fluid Group	4.12402	0.848485
24 Hrs	Dead	Restrictive Fluid Group	4.73418	0.645161
24 Hrs	Alive	Restrictive Fluid Group	4.493	0.192771
24 Hrs	Alive	Restrictive Fluid Group	7.27806	0.192771
24 Hrs	Dead	Liberal Fluid Group	3.56209	0.645161
24 Hrs	Dead	Liberal Fluid Group	8.6219	0.645161
24 Hrs	Alive	Restrictive Fluid Group	4.13148	0.192771
24 Hrs	Dead	Restrictive Fluid Group	4.51115	0.645161
24 Hrs	Dead	Liberal Fluid Group	6.37632	0.645161
24 Hrs	Alive	Liberal Fluid Group	4.7304	0.197279
24 Hrs	Dead	Restrictive Fluid Group	7.22874	0.645161
24 Hrs	Alive	Liberal Fluid Group	4.47952	0.197279
24 Hrs	Dead	Liberal Fluid Group	5.8265	0.645161
24 Hrs	Alive	Restrictive Fluid Group	5.43934	0.192771
24 Hrs	Alive	Restrictive Fluid Group	6.14453	0.192771
24 Hrs	Alive	Restrictive Fluid Group	5.57009	0.192771
24 Hrs	Dead	Restrictive Fluid Group	3.92731	0.645161
24 Hrs	Alive	Restrictive Fluid Group	3.56953	0.192771
24 Hrs	Dead	Liberal Fluid Group	6.21561	0.645161
24 Hrs	Alive	Liberal Fluid Group	1.94214	0.197279
24 Hrs	Alive	Liberal Fluid Group	3.49479	0.197279
24 Hrs	Dead	Restrictive Fluid Group	5.49246	0.645161
24 Hrs	Dead	Restrictive Fluid Group	4.77846	0.645161
24 Hrs	Alive	Liberal Fluid Group	5.24679	0.197279
24 Hrs	Dead	Restrictive Fluid Group	7.89178	0.645161
24 Hrs	Dead	Liberal Fluid Group	7.61072	0.645161
24 Hrs	Dead	Liberal Fluid Group	5.81219	0.645161
24 Hrs	Alive	Restrictive Fluid Group	3.7528	0.192771
24 Hrs	Dead	Liberal Fluid Group	5.61485	0.645161
24 Hrs	Alive	Restrictive Fluid Group	3.38922	0.192771
24 Hrs	Dead	Liberal Fluid Group	6.18987	0.645161
24 Hrs	Alive	Liberal Fluid Group	2.97184	0.197279
24 Hrs	Alive	Restrictive Fluid Group	4.30365	0.192771
24 Hrs	Dead	Restrictive Fluid Group	7.35572	0.645161
24 Hrs	Dead	Restrictive Fluid Group	8.24448	0.645161
24 Hrs	Alive	Liberal Fluid Group	4.93979	0.197279
24 Hrs	Alive	Liberal Fluid Group	5.63342	0.197279
24 Hrs	Alive	Liberal Fluid Group	4.24114	0.197279
24 Hrs	Dead	Restrictive Fluid Group	8.05782	0.645161
24 Hrs	Dead	Restrictive Fluid Group	4.15484	0.645161
24 Hrs	Alive	Restrictive Fluid Group	5.33189	0.192771
24 Hrs	Dead	Liberal Fluid Group	8.26472	0.645161
24 Hrs	Dead	Liberal Fluid Group	4.26001	0.645161
24 Hrs	Dead	Liberal Fluid Group	5.25495	0.645161
24 Hrs	Alive	Liberal Fluid Group	6.54475	0.848485
24 Hrs	Alive	Liberal Fluid Group	8.76265	0.848485
24 Hrs	Dead	Liberal Fluid Group	5.97901	0.645161
24 Hrs	Dead	Liberal Fluid Group	3.57786	0.645161
24 Hrs	Alive	Liberal Fluid Group	8.32551	0.197279
24 Hrs	Dead	Restrictive Fluid Group	5.47792	0.645161
24 Hrs	Dead	Liberal Fluid Group	4.58304	0.645161
24 Hrs	Alive	Liberal Fluid Group	3.99096	0.197279
24 Hrs	Dead	Restrictive Fluid Group	6.60446	0.645161
24 Hrs	Alive	Liberal Fluid Group	4.16647	0.197279
24 Hrs	Alive	Restrictive Fluid Group	4.14276	0.192771
24 Hrs	Alive	Restrictive Fluid Group	3.66187	0.848485
24 Hrs	Alive	Restrictive Fluid Group	3.59208	0.192771
24 Hrs	Alive	Liberal Fluid Group	3.41196	0.197279
24 Hrs	Alive	Liberal Fluid Group	3.23725	0.848485
24 Hrs	Dead	Restrictive Fluid Group	5.08418	0.645161
24 Hrs	Dead	Restrictive Fluid Group	4.01439	0.645161
24 Hrs	Alive	Liberal Fluid Group	4.10969	0.197279
24 Hrs	Dead	Restrictive Fluid Group	10.0604	0.645161
24 Hrs	Alive	Restrictive Fluid Group	4.25561	0.192771
24 Hrs	Dead	Liberal Fluid Group	8.44076	0.645161
24 Hrs	Alive	Liberal Fluid Group	3.66026	0.197279
24 Hrs	Alive	Liberal Fluid Group	3.92327	0.197279
24 Hrs	Alive	Restrictive Fluid Group	3.7892	0.192771
24 Hrs	Dead	Restrictive Fluid Group	7.10673	0.645161
24 Hrs	Alive	Liberal Fluid Group	4.5466	0.197279
24 Hrs	Alive	Liberal Fluid Group	4.17985	0.197279
24 Hrs	Dead	Liberal Fluid Group	5.54948	0.645161
24 Hrs	Dead	Restrictive Fluid Group	5.89594	0.645161
24 Hrs	Alive	Restrictive Fluid Group	5.00255	0.848485
24 Hrs	Dead	Restrictive Fluid Group	8.01192	0.645161
24 Hrs	Alive	Liberal Fluid Group	4.01873	0.848485
24 Hrs	Dead	Liberal Fluid Group	6.98181	0.645161
24 Hrs	Alive	Liberal Fluid Group	5.04351	0.848485
24 Hrs	Dead	Liberal Fluid Group	7.23908	0.645161
24 Hrs	Alive	Restrictive Fluid Group	3.99651	0.192771
24 Hrs	Alive	Restrictive Fluid Group	3.60723	0.192771
24 Hrs	Dead	Liberal Fluid Group	6.60162	0.645161
24 Hrs	Dead	Restrictive Fluid Group	8.72945	0.645161
24 Hrs	Dead	Restrictive Fluid Group	6.01145	0.645161
24 Hrs	Dead	Restrictive Fluid Group	5.01284	0.645161
24 Hrs	Dead	Restrictive Fluid Group	7.2523	0.645161
24 Hrs	Alive	Liberal Fluid Group	3.53618	0.197279
24 Hrs	Alive	Liberal Fluid Group	5.62862	0.197279
24 Hrs	Alive	Restrictive Fluid Group	4.92217	0.848485
24 Hrs	Alive	Liberal Fluid Group	3.39378	0.197279
24 Hrs	Alive	Restrictive Fluid Group	3.54129	0.192771
24 Hrs	Dead	Liberal Fluid Group	5.98214	0.645161
24 Hrs	Dead	Liberal Fluid Group	3.32555	0.645161
24 Hrs	Alive	Restrictive Fluid Group	5.25317	0.192771
24 Hrs	Alive	Liberal Fluid Group	3.55641	0.197279
24 Hrs	Dead	Liberal Fluid Group	4.89229	0.645161
24 Hrs	Dead	Liberal Fluid Group	8.03913	0.645161
24 Hrs	Alive	Restrictive Fluid Group	2.99589	0.192771
24 Hrs	Alive	Liberal Fluid Group	4.24214	0.197279
24 Hrs	Dead	Liberal Fluid Group	8.7346	0.645161
24 Hrs	Dead	Restrictive Fluid Group	5.33894	0.645161
24 Hrs	Dead	Liberal Fluid Group	6.00404	0.645161
24 Hrs	Dead	Liberal Fluid Group	6.30027	0.645161
24 Hrs	Dead	Restrictive Fluid Group	7.48851	0.645161
24 Hrs	Dead	Liberal Fluid Group	6.08555	0.645161
24 Hrs	Dead	Liberal Fluid Group	6.98465	0.645161
24 Hrs	Alive	Restrictive Fluid Group	3.47008	0.192771
24 Hrs	Dead	Liberal Fluid Group	7.50749	0.645161
24 Hrs	Alive	Restrictive Fluid Group	5.01642	0.192771
24 Hrs	Alive	Liberal Fluid Group	3.43629	0.197279
24 Hrs	Alive	Restrictive Fluid Group	4.0808	0.192771
24 Hrs	Dead	Liberal Fluid Group	5.10579	0.645161
24 Hrs	Alive	Restrictive Fluid Group	5.83567	0.192771
24 Hrs	Alive	Restrictive Fluid Group	5.86684	0.192771
24 Hrs	Dead	Restrictive Fluid Group	9.34417	0.645161
24 Hrs	Dead	Restrictive Fluid Group	8.19554	0.645161
24 Hrs	Alive	Liberal Fluid Group	4.12854	0.197279
24 Hrs	Dead	Liberal Fluid Group	6.12735	0.645161
24 Hrs	Alive	Restrictive Fluid Group	4.39538	0.192771
24 Hrs	Dead	Liberal Fluid Group	5.62699	0.645161
24 Hrs	Dead	Liberal Fluid Group	8.75938	0.645161
24 Hrs	Dead	Liberal Fluid Group	4.38656	0.645161
24 Hrs	Dead	Restrictive Fluid Group	9.51233	0.645161
24 Hrs	Dead	Liberal Fluid Group	4.77677	0.645161
24 Hrs	Dead	Liberal Fluid Group	4.19192	0.645161
24 Hrs	Dead	Restrictive Fluid Group	5.69305	0.645161
24 Hrs	Dead	Restrictive Fluid Group	3.88274	0.645161
24 Hrs	Alive	Liberal Fluid Group	5.17774	0.197279
24 Hrs	Alive	Liberal Fluid Group	5.52434	0.197279
24 Hrs	Alive	Restrictive Fluid Group	3.94178	0.192771
24 Hrs	Alive	Restrictive Fluid Group	4.95357	0.192771
24 Hrs	Dead	Liberal Fluid Group	6.40648	0.645161
24 Hrs	Dead	Restrictive Fluid Group	2.7295	0.645161
24 Hrs	Dead	Liberal Fluid Group	7.54481	0.645161
24 Hrs	Dead	Liberal Fluid Group	6.42631	0.645161
24 Hrs	Alive	Liberal Fluid Group	3.34368	0.197279
24 Hrs	Dead	Restrictive Fluid Group	6.82103	0.645161
24 Hrs	Dead	Restrictive Fluid Group	5.9215	0.645161
24 Hrs	Alive	Restrictive Fluid Group	5.65389	0.192771
24 Hrs	Dead	Restrictive Fluid Group	4.9609	0.645161
24 Hrs	Dead	Restrictive Fluid Group	4.54854	0.645161
24 Hrs	Dead	Restrictive Fluid Group	5.05063	0.645161
24 Hrs	Dead	Restrictive Fluid Group	6.28351	0.645161
24 Hrs	Alive	Liberal Fluid Group	5.28106	0.197279
24 Hrs	Dead	Liberal Fluid Group	4.68222	0.645161
24 Hrs	Dead	Liberal Fluid Group	5.58787	0.645161
24 Hrs	Alive	Liberal Fluid Group	7.83403	0.197279
24 Hrs	Alive	Restrictive Fluid Group	5.67742	0.192771
24 Hrs	Dead	Restrictive Fluid Group	5.65711	0.645161
24 Hrs	Dead	Liberal Fluid Group	6.97697	0.645161
24 Hrs	Alive	Restrictive Fluid Group	3.9685	0.192771
24 Hrs	Dead	Restrictive Fluid Group	2.9162	0.645161
24 Hrs	Alive	Restrictive Fluid Group	4.81391	0.192771
24 Hrs	Alive	Liberal Fluid Group	4.23043	0.197279
24 Hrs	Alive	Restrictive Fluid Group	5.6103	0.192771
24 Hrs	Alive	Restrictive Fluid Group	4.10698	0.192771
24 Hrs	Dead	Restrictive Fluid Group	3.98671	0.645161
24 Hrs	Alive	Liberal Fluid Group	5.52803	0.197279
24 Hrs	Dead	Restrictive Fluid Group	3.94655	0.645161
24 Hrs	Dead	Liberal Fluid Group	4.71647	0.645161
24 Hrs	Alive	Liberal Fluid Group	3.48556	0.197279
24 Hrs	Alive	Restrictive Fluid Group	4.06763	0.192771
24 Hrs	Dead	Liberal Fluid Group	5.91946	0.645161
24 Hrs	Dead	Liberal Fluid Group	7.446	0.645161
24 Hrs	Alive	Restrictive Fluid Group	4.75666	0.848485
24 Hrs	Alive	Restrictive Fluid Group	2.81047	0.192771
24 Hrs	Alive	Restrictive Fluid Group	5.44663	0.848485
24 Hrs	Alive	Liberal Fluid Group	4.098	0.197279
24 Hrs	Dead	Liberal Fluid Group	5.36009	0.645161
24 Hrs	Dead	Restrictive Fluid Group	8.97778	0.645161
24 Hrs	Dead	Restrictive Fluid Group	5.36182	0.645161
24 Hrs	Alive	Liberal Fluid Group	3.20663	0.197279
24 Hrs	Dead	Liberal Fluid Group	8.38584	0.645161
24 Hrs	Alive	Restrictive Fluid Group	3.66442	0.192771
24 Hrs	Alive	Restrictive Fluid Group	4.41574	0.192771
24 Hrs	Alive	Liberal Fluid Group	5.06104	0.197279
24 Hrs	Alive	Liberal Fluid Group	3.93373	0.197279
24 Hrs	Alive	Restrictive Fluid Group	2.73744	0.192771
24 Hrs	Dead	Liberal Fluid Group	4.90384	0.645161
24 Hrs	Dead	Restrictive Fluid Group	7.04404	0.645161
24 Hrs	Alive	Restrictive Fluid Group	4.28916	0.192771
24 Hrs	Alive	Restrictive Fluid Group	2.91777	0.192771
24 Hrs	Alive	Restrictive Fluid Group	4.29582	0.192771
24 Hrs	Dead	Restrictive Fluid Group	5.00637	0.645161
24 Hrs	Alive	Liberal Fluid Group	2.30444	0.197279
24 Hrs	Dead	Restrictive Fluid Group	7.7398	0.645161
24 Hrs	Alive	Liberal Fluid Group	3.19713	0.197279
24 Hrs	Dead	Liberal Fluid Group	9.65544	0.645161
24 Hrs	Alive	Restrictive Fluid Group	4.05646	0.192771
24 Hrs	Dead	Liberal Fluid Group	3.57048	0.645161
24 Hrs	Alive	Restrictive Fluid Group	3.83106	0.192771
24 Hrs	Dead	Restrictive Fluid Group	4.62927	0.645161
24 Hrs	Dead	Liberal Fluid Group	5.55089	0.645161
24 Hrs	Alive	Liberal Fluid Group	4.84225	0.197279
24 Hrs	Dead	Restrictive Fluid Group	9.70993	0.645161
24 Hrs	Alive	Liberal Fluid Group	3.65675	0.197279
24 Hrs	Dead	Restrictive Fluid Group	5.71409	0.645161
24 Hrs	Alive	Liberal Fluid Group	2.86537	0.197279
24 Hrs	Alive	Liberal Fluid Group	5.02909	0.197279
24 Hrs	Alive	Restrictive Fluid Group	4.17542	0.192771
24 Hrs	Alive	Restrictive Fluid Group	3.49969	0.192771
24 Hrs	Dead	Liberal Fluid Group	3.33731	0.645161
24 Hrs	Alive	Liberal Fluid Group	4.29673	0.197279
24 Hrs	Alive	Restrictive Fluid Group	4.19342	0.192771
24 Hrs	Dead	Liberal Fluid Group	5.35078	0.645161
24 Hrs	Dead	Liberal Fluid Group	4.25561	0.645161
24 Hrs	Alive	Liberal Fluid Group	5.00335	0.197279
24 Hrs	Alive	Liberal Fluid Group	4.34784	0.197279
24 Hrs	Dead	Liberal Fluid Group	6.59039	0.645161
24 Hrs	Alive	Restrictive Fluid Group	9.11188	0.192771
24 Hrs	Dead	Restrictive Fluid Group	7.91558	0.645161
24 Hrs	Alive	Liberal Fluid Group	6.47113	0.197279
72 Hrs	Alive	Restrictive Fluid Group	5.02813	0.848485
72 Hrs	Alive	Liberal Fluid Group	3.39762	0.848485
72 Hrs	Alive	Restrictive Fluid Group	5.57369	0.144928
72 Hrs	Dead	Restrictive Fluid Group	5.32403	0.431085
72 Hrs	Dead	Restrictive Fluid Group	5.31228	0.431085
72 Hrs	Dead	Liberal Fluid Group	6.10032	0.431085
72 Hrs	Alive	Liberal Fluid Group	4.86686	0.162055
72 Hrs	Alive	Restrictive Fluid Group	3.98923	0.144928
72 Hrs	Dead	Liberal Fluid Group	4.76683	0.431085
72 Hrs	Dead	Restrictive Fluid Group	4.44949	0.431085
72 Hrs	Dead	Liberal Fluid Group	8.32494	0.431085
72 Hrs	Dead	Restrictive Fluid Group	8.31269	0.431085
72 Hrs	Dead	Restrictive Fluid Group	7.26497	0.431085
72 Hrs	Alive	Restrictive Fluid Group	3.68437	0.144928
72 Hrs	Alive	Restrictive Fluid Group	3.75925	0.144928
72 Hrs	Dead	Liberal Fluid Group	4.23703	0.431085
72 Hrs	Alive	Restrictive Fluid Group	4.18327	0.144928
72 Hrs	Dead	Restrictive Fluid Group	4.75219	0.431085
72 Hrs	Alive	Liberal Fluid Group	4.0579	0.162055
72 Hrs	Alive	Liberal Fluid Group	5.63224	0.162055
72 Hrs	Alive	Restrictive Fluid Group	4.98326	0.144928
72 Hrs	Dead	Restrictive Fluid Group	5.16271	0.431085
72 Hrs	Alive	Restrictive Fluid Group	3.38887	0.144928
72 Hrs	Alive	Liberal Fluid Group	5.02203	0.162055
72 Hrs	Alive	Restrictive Fluid Group	3.89076	0.144928
72 Hrs	Dead	Liberal Fluid Group	5.87684	0.431085
72 Hrs	Alive	Restrictive Fluid Group	4.04473	0.144928
72 Hrs	Alive	Liberal Fluid Group	2.9707	0.162055
72 Hrs	Alive	Restrictive Fluid Group	3.93197	0.144928
72 Hrs	Alive	Liberal Fluid Group	6.23086	0.162055
72 Hrs	Alive	Restrictive Fluid Group	4.82868	0.144928
72 Hrs	Dead	Liberal Fluid Group	3.8783	0.431085
72 Hrs	Alive	Liberal Fluid Group	3.65428	0.162055
72 Hrs	Alive	Restrictive Fluid Group	5.59983	0.144928
72 Hrs	Alive	Restrictive Fluid Group	6.14189	0.144928
72 Hrs	Alive	Liberal Fluid Group	2.72935	0.162055
72 Hrs	Dead	Restrictive Fluid Group	5.06947	0.431085
72 Hrs	Alive	Restrictive Fluid Group	4.57267	0.144928
72 Hrs	Alive	Restrictive Fluid Group	3.37633	0.144928
72 Hrs	Alive	Liberal Fluid Group	4.16667	0.162055
72 Hrs	Alive	Restrictive Fluid Group	2.85426	0.144928
72 Hrs	Alive	Liberal Fluid Group	3.05318	0.162055
72 Hrs	Alive	Restrictive Fluid Group	3.93274	0.144928
72 Hrs	Alive	Restrictive Fluid Group	2.55357	0.144928
72 Hrs	Alive	Restrictive Fluid Group	4.28297	0.144928
72 Hrs	Alive	Restrictive Fluid Group	3.72332	0.144928
72 Hrs	Alive	Liberal Fluid Group	4.48105	0.162055
72 Hrs	Dead	Liberal Fluid Group	3.22502	0.431085
72 Hrs	Alive	Restrictive Fluid Group	7.39519	0.848485
72 Hrs	Alive	Restrictive Fluid Group	4.18477	0.144928
72 Hrs	Alive	Liberal Fluid Group	5.83724	0.162055
72 Hrs	Alive	Liberal Fluid Group	4.40187	0.162055
72 Hrs	Alive	Restrictive Fluid Group	4.3296	0.144928
72 Hrs	Dead	Restrictive Fluid Group	4.59338	0.431085
72 Hrs	Alive	Liberal Fluid Group	4.30901	0.848485
72 Hrs	Dead	Restrictive Fluid Group	4.50777	0.431085
72 Hrs	Dead	Liberal Fluid Group	5.63761	0.431085
72 Hrs	Dead	Restrictive Fluid Group	3.89039	0.431085
72 Hrs	Alive	Liberal Fluid Group	6.44121	0.848485
72 Hrs	Alive	Restrictive Fluid Group	2.49354	0.144928
72 Hrs	Dead	Liberal Fluid Group	7.96933	0.431085
72 Hrs	Alive	Liberal Fluid Group	5.16207	0.162055
72 Hrs	Dead	Liberal Fluid Group	3.98259	0.431085
72 Hrs	Alive	Restrictive Fluid Group	5.49612	0.144928
72 Hrs	Dead	Liberal Fluid Group	9.16757	0.431085
72 Hrs	Dead	Liberal Fluid Group	5.23252	0.431085
72 Hrs	Dead	Restrictive Fluid Group	4.28055	0.431085
72 Hrs	Alive	Restrictive Fluid Group	3.98761	0.144928
72 Hrs	Alive	Liberal Fluid Group	7.75436	0.162055
72 Hrs	Alive	Restrictive Fluid Group	4.09382	0.144928
72 Hrs	Alive	Liberal Fluid Group	2.64635	0.162055
72 Hrs	Alive	Liberal Fluid Group	4.24611	0.162055
72 Hrs	Dead	Liberal Fluid Group	5.13992	0.431085
72 Hrs	Dead	Restrictive Fluid Group	5.52302	0.431085
72 Hrs	Alive	Liberal Fluid Group	5.53637	0.162055
72 Hrs	Alive	Liberal Fluid Group	4.39694	0.162055
72 Hrs	Dead	Restrictive Fluid Group	6.32133	0.431085
72 Hrs	Alive	Liberal Fluid Group	3.44202	0.162055
72 Hrs	Dead	Restrictive Fluid Group	3.29523	0.431085
72 Hrs	Dead	Liberal Fluid Group	9.89834	0.431085
72 Hrs	Alive	Restrictive Fluid Group	4.59751	0.144928
72 Hrs	Alive	Restrictive Fluid Group	4.99898	0.144928
72 Hrs	Alive	Liberal Fluid Group	5.08876	0.162055
72 Hrs	Alive	Liberal Fluid Group	4.08085	0.848485
72 Hrs	Alive	Liberal Fluid Group	5.79057	0.848485
72 Hrs	Alive	Restrictive Fluid Group	3.52846	0.144928
72 Hrs	Alive	Restrictive Fluid Group	3.37254	0.144928
72 Hrs	Alive	Restrictive Fluid Group	6.67364	0.144928
72 Hrs	Dead	Restrictive Fluid Group	3.07553	0.431085
72 Hrs	Alive	Liberal Fluid Group	5.88784	0.162055
72 Hrs	Alive	Liberal Fluid Group	3.39848	0.162055
72 Hrs	Alive	Liberal Fluid Group	5.84596	0.162055
72 Hrs	Dead	Restrictive Fluid Group	7.69644	0.431085
72 Hrs	Alive	Liberal Fluid Group	2.99406	0.162055
72 Hrs	Dead	Restrictive Fluid Group	9.53098	0.431085
72 Hrs	Dead	Liberal Fluid Group	4.27428	0.431085
72 Hrs	Alive	Liberal Fluid Group	3.23554	0.162055
72 Hrs	Dead	Restrictive Fluid Group	6.68156	0.431085
72 Hrs	Alive	Liberal Fluid Group	3.02042	0.162055
72 Hrs	Alive	Liberal Fluid Group	4.61388	0.162055
72 Hrs	Alive	Restrictive Fluid Group	5.26775	0.144928
72 Hrs	Alive	Restrictive Fluid Group	4.15248	0.144928
72 Hrs	Dead	Restrictive Fluid Group	6.54302	0.431085
72 Hrs	Dead	Liberal Fluid Group	5.15014	0.431085
72 Hrs	Alive	Liberal Fluid Group	4.5646	0.162055
72 Hrs	Alive	Liberal Fluid Group	7.4576	0.162055
72 Hrs	Dead	Restrictive Fluid Group	7.82967	0.431085
72 Hrs	Dead	Liberal Fluid Group	5.81611	0.431085
72 Hrs	Alive	Liberal Fluid Group	2.67743	0.162055
72 Hrs	Alive	Restrictive Fluid Group	4.44261	0.144928
72 Hrs	Alive	Liberal Fluid Group	3.83297	0.162055
72 Hrs	Alive	Liberal Fluid Group	4.58675	0.162055
72 Hrs	Alive	Liberal Fluid Group	3.73311	0.162055
72 Hrs	Alive	Liberal Fluid Group	3.647	0.162055
72 Hrs	Dead	Liberal Fluid Group	8.72065	0.431085
72 Hrs	Dead	Liberal Fluid Group	6.55558	0.431085
72 Hrs	Dead	Liberal Fluid Group	5.06893	0.431085
72 Hrs	Alive	Restrictive Fluid Group	3.11635	0.144928
72 Hrs	Dead	Restrictive Fluid Group	10.4708	0.431085
72 Hrs	Dead	Liberal Fluid Group	8.91132	0.431085
72 Hrs	Alive	Liberal Fluid Group	4.51739	0.162055
72 Hrs	Dead	Restrictive Fluid Group	8.10215	0.431085
72 Hrs	Dead	Restrictive Fluid Group	6.05805	0.431085
72 Hrs	Dead	Liberal Fluid Group	6.18938	0.431085
72 Hrs	Dead	Liberal Fluid Group	5.1861	0.431085
72 Hrs	Alive	Restrictive Fluid Group	3.89328	0.848485
72 Hrs	Dead	Liberal Fluid Group	6.81021	0.431085
72 Hrs	Alive	Liberal Fluid Group	4.77949	0.162055
72 Hrs	Dead	Liberal Fluid Group	5.38153	0.431085
72 Hrs	Dead	Restrictive Fluid Group	5.86137	0.431085
72 Hrs	Alive	Liberal Fluid Group	3.41073	0.162055
72 Hrs	Dead	Liberal Fluid Group	6.37627	0.431085
72 Hrs	Alive	Restrictive Fluid Group	4.82077	0.144928
72 Hrs	Dead	Restrictive Fluid Group	8.56937	0.431085
72 Hrs	Dead	Liberal Fluid Group	4.81729	0.431085
72 Hrs	Alive	Liberal Fluid Group	5.16621	0.162055
72 Hrs	Alive	Restrictive Fluid Group	4.09636	0.144928
72 Hrs	Dead	Restrictive Fluid Group	3.74254	0.431085
72 Hrs	Dead	Restrictive Fluid Group	6.82356	0.431085
72 Hrs	Dead	Liberal Fluid Group	5.17791	0.431085
72 Hrs	Dead	Liberal Fluid Group	4.2723	0.431085
72 Hrs	Dead	Restrictive Fluid Group	3.88066	0.431085
72 Hrs	Alive	Liberal Fluid Group	3.41971	0.162055
72 Hrs	Alive	Restrictive Fluid Group	3.83303	0.848485
72 Hrs	Alive	Liberal Fluid Group	7.07181	0.848485
72 Hrs	Dead	Restrictive Fluid Group	5.96612	0.431085
72 Hrs	Alive	Liberal Fluid Group	3.8117	0.162055
72 Hrs	Alive	Liberal Fluid Group	3.30026	0.162055
72 Hrs	Dead	Restrictive Fluid Group	7.05834	0.431085
72 Hrs	Alive	Restrictive Fluid Group	3.9157	0.848485
72 Hrs	Dead	Liberal Fluid Group	7.53586	0.431085
72 Hrs	Alive	Liberal Fluid Group	4.22645	0.162055
72 Hrs	Alive	Liberal Fluid Group	3.72407	0.848485
72 Hrs	Alive	Restrictive Fluid Group	3.7412	0.144928
72 Hrs	Alive	Restrictive Fluid Group	4.93146	0.144928
72 Hrs	Alive	Liberal Fluid Group	3.04199	0.162055
72 Hrs	Dead	Liberal Fluid Group	8.51206	0.431085
72 Hrs	Dead	Restrictive Fluid Group	4.32968	0.431085
72 Hrs	Alive	Liberal Fluid Group	3.99275	0.848485
72 Hrs	Dead	Restrictive Fluid Group	4.45346	0.431085
72 Hrs	Alive	Liberal Fluid Group	4.84833	0.162055
72 Hrs	Dead	Liberal Fluid Group	8.85374	0.431085
72 Hrs	Alive	Liberal Fluid Group	4.15241	0.162055
72 Hrs	Dead	Restrictive Fluid Group	6.81466	0.431085
72 Hrs	Dead	Liberal Fluid Group	6.597	0.431085
72 Hrs	Dead	Restrictive Fluid Group	5.36191	0.431085
72 Hrs	Dead	Liberal Fluid Group	9.43162	0.431085
72 Hrs	Dead	Restrictive Fluid Group	5.14567	0.431085
72 Hrs	Alive	Restrictive Fluid Group	4.78676	0.144928
72 Hrs	Alive	Liberal Fluid Group	3.87085	0.162055
72 Hrs	Dead	Restrictive Fluid Group	7.208	0.431085
72 Hrs	Dead	Restrictive Fluid Group	7.92094	0.431085
72 Hrs	Alive	Restrictive Fluid Group	4.55877	0.848485
72 Hrs	Alive	Restrictive Fluid Group	2.96424	0.144928
72 Hrs	Alive	Restrictive Fluid Group	3.39941	0.848485
72 Hrs	Alive	Liberal Fluid Group	3.99737	0.162055
72 Hrs	Dead	Liberal Fluid Group	8.54725	0.431085
72 Hrs	Alive	Restrictive Fluid Group	5.53129	0.144928
72 Hrs	Alive	Liberal Fluid Group	3.02959	0.162055
72 Hrs	Dead	Restrictive Fluid Group	4.73345	0.431085
72 Hrs	Alive	Restrictive Fluid Group	3.83983	0.848485
72 Hrs	Dead	Restrictive Fluid Group	4.42908	0.431085
72 Hrs	Dead	Restrictive Fluid Group	5.49018	0.431085
72 Hrs	Dead	Liberal Fluid Group	5.06111	0.431085
72 Hrs	Dead	Liberal Fluid Group	6.04626	0.431085
72 Hrs	Alive	Restrictive Fluid Group	5.17999	0.144928
72 Hrs	Alive	Restrictive Fluid Group	4.27949	0.144928
72 Hrs	Alive	Liberal Fluid Group	3.89973	0.162055
72 Hrs	Alive	Liberal Fluid Group	5.93236	0.162055
72 Hrs	Dead	Restrictive Fluid Group	4.19409	0.431085
72 Hrs	Dead	Restrictive Fluid Group	4.99022	0.431085
72 Hrs	Dead	Liberal Fluid Group	4.27544	0.431085
72 Hrs	Dead	Restrictive Fluid Group	5.54188	0.431085
72 Hrs	Dead	Restrictive Fluid Group	4.52548	0.431085
72 Hrs	Dead	Liberal Fluid Group	8.37521	0.431085
72 Hrs	Alive	Liberal Fluid Group	3.65721	0.162055
72 Hrs	Alive	Restrictive Fluid Group	4.03359	0.848485
72 Hrs	Dead	Restrictive Fluid Group	4.00748	0.431085
72 Hrs	Alive	Restrictive Fluid Group	4.76448	0.144928
72 Hrs	Dead	Liberal Fluid Group	3.68089	0.431085
72 Hrs	Alive	Restrictive Fluid Group	4.24528	0.144928
72 Hrs	Dead	Restrictive Fluid Group	4.24464	0.431085
72 Hrs	Dead	Liberal Fluid Group	5.28872	0.431085
72 Hrs	Dead	Restrictive Fluid Group	8.96739	0.431085
72 Hrs	Alive	Restrictive Fluid Group	4.3501	0.144928
72 Hrs	Alive	Restrictive Fluid Group	5.67324	0.144928
72 Hrs	Dead	Restrictive Fluid Group	3.56644	0.431085
72 Hrs	Dead	Liberal Fluid Group	5.6606	0.431085
72 Hrs	Alive	Liberal Fluid Group	2.78371	0.162055
72 Hrs	Dead	Restrictive Fluid Group	5.95617	0.431085
72 Hrs	Dead	Restrictive Fluid Group	5.16029	0.431085
72 Hrs	Alive	Liberal Fluid Group	5.43885	0.162055
72 Hrs	Dead	Restrictive Fluid Group	6.72137	0.431085
72 Hrs	Dead	Liberal Fluid Group	9.08227	0.431085
72 Hrs	Dead	Liberal Fluid Group	6.4898	0.431085
72 Hrs	Alive	Restrictive Fluid Group	2.94645	0.144928
72 Hrs	Alive	Restrictive Fluid Group	3.28476	0.144928
72 Hrs	Dead	Liberal Fluid Group	5.71948	0.431085
72 Hrs	Alive	Liberal Fluid Group	3.18164	0.162055
72 Hrs	Alive	Restrictive Fluid Group	3.88728	0.144928
72 Hrs	Dead	Restrictive Fluid Group	5.14977	0.431085
72 Hrs	Dead	Restrictive Fluid Group	9.09857	0.431085
72 Hrs	Alive	Liberal Fluid Group	3.84048	0.162055
72 Hrs	Alive	Liberal Fluid Group	4.231	0.162055
72 Hrs	Alive	Liberal Fluid Group	3.09996	0.162055
72 Hrs	Dead	Restrictive Fluid Group	8.44692	0.431085
72 Hrs	Dead	Liberal Fluid Group	4.01407	0.431085
72 Hrs	Dead	Liberal Fluid Group	5.48538	0.431085
72 Hrs	Alive	Liberal Fluid Group	6.26068	0.848485
72 Hrs	Alive	Liberal Fluid Group	5.81359	0.848485
72 Hrs	Dead	Liberal Fluid Group	4.17349	0.431085
72 Hrs	Alive	Liberal Fluid Group	6.51857	0.162055
72 Hrs	Dead	Restrictive Fluid Group	5.60715	0.431085
72 Hrs	Dead	Liberal Fluid Group	4.3504	0.431085
72 Hrs	Alive	Restrictive Fluid Group	3.39453	0.144928
72 Hrs	Alive	Restrictive Fluid Group	3.55001	0.848485
72 Hrs	Alive	Restrictive Fluid Group	3.39052	0.144928
72 Hrs	Alive	Liberal Fluid Group	6.28161	0.848485
72 Hrs	Dead	Restrictive Fluid Group	4.99733	0.431085
72 Hrs	Dead	Restrictive Fluid Group	5.66214	0.431085
72 Hrs	Alive	Liberal Fluid Group	3.59921	0.162055
72 Hrs	Dead	Liberal Fluid Group	7.78933	0.431085
72 Hrs	Alive	Liberal Fluid Group	4.12956	0.162055
72 Hrs	Alive	Liberal Fluid Group	4.51491	0.162055
72 Hrs	Alive	Liberal Fluid Group	4.11103	0.162055
72 Hrs	Dead	Liberal Fluid Group	5.00948	0.431085
72 Hrs	Dead	Restrictive Fluid Group	5.3918	0.431085
72 Hrs	Alive	Restrictive Fluid Group	4.31572	0.848485
72 Hrs	Alive	Liberal Fluid Group	3.85458	0.848485
72 Hrs	Alive	Liberal Fluid Group	4.31029	0.848485
72 Hrs	Alive	Restrictive Fluid Group	4.15591	0.144928
72 Hrs	Alive	Restrictive Fluid Group	2.70534	0.144928
72 Hrs	Dead	Liberal Fluid Group	7.06164	0.431085
72 Hrs	Dead	Restrictive Fluid Group	4.34116	0.431085
72 Hrs	Dead	Restrictive Fluid Group	5.77717	0.431085
72 Hrs	Alive	Liberal Fluid Group	4.3965	0.162055
72 Hrs	Alive	Liberal Fluid Group	4.92253	0.162055
72 Hrs	Alive	Restrictive Fluid Group	5.44053	0.848485
72 Hrs	Alive	Liberal Fluid Group	3.6618	0.162055
72 Hrs	Alive	Restrictive Fluid Group	3.05814	0.144928
72 Hrs	Dead	Liberal Fluid Group	5.39319	0.431085
72 Hrs	Dead	Liberal Fluid Group	3.6723	0.431085
72 Hrs	Alive	Restrictive Fluid Group	5.17676	0.144928
72 Hrs	Alive	Liberal Fluid Group	4.87553	0.162055
72 Hrs	Dead	Liberal Fluid Group	8.43156	0.431085
72 Hrs	Alive	Restrictive Fluid Group	3.74974	0.144928
72 Hrs	Dead	Restrictive Fluid Group	5.00494	0.431085
72 Hrs	Dead	Liberal Fluid Group	8.82753	0.431085
72 Hrs	Dead	Liberal Fluid Group	7.12125	0.431085
72 Hrs	Dead	Liberal Fluid Group	7.46766	0.431085
72 Hrs	Alive	Liberal Fluid Group	3.04346	0.162055
72 Hrs	Alive	Restrictive Fluid Group	3.75594	0.144928
72 Hrs	Dead	Liberal Fluid Group	5.55808	0.431085
72 Hrs	Alive	Restrictive Fluid Group	3.64321	0.144928
72 Hrs	Dead	Restrictive Fluid Group	8.01658	0.431085
72 Hrs	Alive	Liberal Fluid Group	3.8432	0.162055
72 Hrs	Dead	Liberal Fluid Group	4.59802	0.431085
72 Hrs	Dead	Liberal Fluid Group	5.7142	0.431085
72 Hrs	Dead	Liberal Fluid Group	4.36437	0.431085
72 Hrs	Dead	Liberal Fluid Group	4.61016	0.431085
72 Hrs	Dead	Restrictive Fluid Group	5.68569	0.431085
72 Hrs	Alive	Liberal Fluid Group	4.40648	0.162055
72 Hrs	Dead	Restrictive Fluid Group	2.86049	0.431085
72 Hrs	Dead	Liberal Fluid Group	7.34094	0.431085
72 Hrs	Dead	Restrictive Fluid Group	4.69675	0.431085
72 Hrs	Dead	Restrictive Fluid Group	4.60147	0.431085
72 Hrs	Dead	Restrictive Fluid Group	5.08586	0.431085
72 Hrs	Dead	Restrictive Fluid Group	5.10488	0.431085
72 Hrs	Dead	Restrictive Fluid Group	5.81417	0.431085
72 Hrs	Alive	Liberal Fluid Group	4.35888	0.162055
72 Hrs	Alive	Liberal Fluid Group	6.05474	0.162055
72 Hrs	Alive	Restrictive Fluid Group	4.54853	0.144928
72 Hrs	Alive	Liberal Fluid Group	3.99044	0.162055
72 Hrs	Alive	Restrictive Fluid Group	4.20718	0.144928
72 Hrs	Dead	Restrictive Fluid Group	6.36082	0.431085
72 Hrs	Dead	Restrictive Fluid Group	4.06575	0.431085
72 Hrs	Alive	Restrictive Fluid Group	3.70446	0.144928
72 Hrs	Dead	Liberal Fluid Group	4.68029	0.431085
72 Hrs	Dead	Liberal Fluid Group	7.38909	0.431085
72 Hrs	Alive	Restrictive Fluid Group	4.58085	0.848485
72 Hrs	Alive	Restrictive Fluid Group	3.07718	0.144928
72 Hrs	Alive	Restrictive Fluid Group	5.30081	0.848485
72 Hrs	Dead	Liberal Fluid Group	4.98954	0.431085
72 Hrs	Dead	Restrictive Fluid Group	9.19501	0.431085
72 Hrs	Alive	Restrictive Fluid Group	3.96666	0.144928
72 Hrs	Alive	Restrictive Fluid Group	4.64059	0.144928
72 Hrs	Alive	Liberal Fluid Group	5.34988	0.162055
72 Hrs	Dead	Liberal Fluid Group	4.90473	0.431085
72 Hrs	Alive	Restrictive Fluid Group	1.93647	0.144928
72 Hrs	Dead	Restrictive Fluid Group	4.13671	0.431085
72 Hrs	Alive	Liberal Fluid Group	2.86497	0.162055
72 Hrs	Alive	Liberal Fluid Group	3.57708	0.162055
72 Hrs	Dead	Liberal Fluid Group	9.89866	0.431085
72 Hrs	Alive	Restrictive Fluid Group	3.75286	0.144928
72 Hrs	Dead	Restrictive Fluid Group	4.16952	0.431085
72 Hrs	Dead	Liberal Fluid Group	5.52695	0.431085
72 Hrs	Alive	Liberal Fluid Group	4.79756	0.162055
72 Hrs	Alive	Liberal Fluid Group	3.79747	0.162055
72 Hrs	Dead	Liberal Fluid Group	3.62629	0.431085
72 Hrs	Alive	Liberal Fluid Group	5.02895	0.162055
72 Hrs	Alive	Restrictive Fluid Group	3.9308	0.144928
72 Hrs	Dead	Liberal Fluid Group	6.05137	0.431085
72 Hrs	Alive	Liberal Fluid Group	5.63051	0.162055
72 Hrs	Alive	Liberal Fluid Group	4.34369	0.162055
72 Hrs	Alive	Restrictive Fluid Group	7.54011	0.144928
72 Hrs	Alive	Liberal Fluid Group	5.69516	0.162055

## Sheet: Figure 2G & Figure 3C
Time	90-Day Status	Intervention	Log of IL-6	Sampling Probability
Baseline	Alive	Liberal Fluid Group	4.06927	0.882155
Baseline	Alive	Liberal Fluid Group	2.9653	0.882155
Baseline	Alive	Restrictive Fluid Group	5.71142	0.881154
Baseline	Alive	Restrictive Fluid Group	4.07171	0.881154
Baseline	Alive	Restrictive Fluid Group	6.32307	0.881154
Baseline	Alive	Liberal Fluid Group	2.35776	0.882155
Baseline	Alive	Restrictive Fluid Group	4.61978	0.881154
Baseline	Alive	Liberal Fluid Group	3.35321	0.882155
Baseline	Alive	Liberal Fluid Group	3.269	0.882155
Baseline	Alive	Restrictive Fluid Group	3.54836	0.881154
Baseline	Alive	Liberal Fluid Group	3.20499	0.882155
Baseline	Dead	Restrictive Fluid Group	4.35807	0.86217
Baseline	Alive	Restrictive Fluid Group	4.90951	0.881154
Baseline	Alive	Restrictive Fluid Group	4.48666	0.881154
Baseline	Alive	Liberal Fluid Group	4.17784	0.882155
Baseline	Alive	Restrictive Fluid Group	5.12318	0.881154
Baseline	Alive	Liberal Fluid Group	4.88058	0.882155
Baseline	Alive	Liberal Fluid Group	2.26971	0.882155
Baseline	Alive	Restrictive Fluid Group	4.54694	0.881154
Baseline	Alive	Restrictive Fluid Group	6.63456	0.969697
Baseline	Dead	Liberal Fluid Group	3.77181	0.86217
Baseline	Alive	Restrictive Fluid Group	4.45087	0.881154
Baseline	Alive	Restrictive Fluid Group	7.61253	0.881154
Baseline	Alive	Liberal Fluid Group	3.10562	0.882155
Baseline	Alive	Restrictive Fluid Group	6.19435	0.881154
Baseline	Alive	Restrictive Fluid Group	6.80295	0.881154
Baseline	Alive	Restrictive Fluid Group	3.69445	0.881154
Baseline	Alive	Liberal Fluid Group	4.74305	0.882155
Baseline	Dead	Restrictive Fluid Group	6.80295	0.86217
Baseline	Alive	Liberal Fluid Group	5.62811	0.882155
Baseline	Alive	Restrictive Fluid Group	4.0545	0.881154
Baseline	Alive	Liberal Fluid Group	4.07657	0.882155
Baseline	Alive	Liberal Fluid Group	5.54147	0.882155
Baseline	Dead	Restrictive Fluid Group	3.05876	0.86217
Baseline	Alive	Restrictive Fluid Group	4.06678	0.881154
Baseline	Alive	Restrictive Fluid Group	5.29497	0.881154
Baseline	Alive	Liberal Fluid Group	2.92615	0.882155
Baseline	Dead	Liberal Fluid Group	1.64695	0.86217
Baseline	Dead	Liberal Fluid Group	3.5807	0.86217
Baseline	Alive	Liberal Fluid Group	5.74023	0.882155
Baseline	Alive	Liberal Fluid Group	3.50536	0.882155
Baseline	Dead	Restrictive Fluid Group	4.63442	0.86217
Baseline	Dead	Liberal Fluid Group	6.80295	0.86217
Baseline	Dead	Restrictive Fluid Group	5.80907	0.86217
Baseline	Dead	Restrictive Fluid Group	4.18496	0.86217
Baseline	Dead	Liberal Fluid Group	4.24848	0.86217
Baseline	Alive	Restrictive Fluid Group	6.51521	0.881154
Baseline	Alive	Liberal Fluid Group	0.975902	0.882155
Baseline	Alive	Restrictive Fluid Group	2.55991	0.881154
Baseline	Alive	Liberal Fluid Group	3.20499	0.882155
Baseline	Alive	Restrictive Fluid Group	3.91578	0.881154
Baseline	Dead	Liberal Fluid Group	4.7523	0.86217
Baseline	Alive	Restrictive Fluid Group	4.19613	0.881154
Baseline	Alive	Liberal Fluid Group	5.45434	0.882155
Baseline	Alive	Liberal Fluid Group	5.62034	0.882155
Baseline	Alive	Restrictive Fluid Group	4.30782	0.881154
Baseline	Alive	Restrictive Fluid Group	4.57443	0.881154
Baseline	Alive	Liberal Fluid Group	5.89915	0.882155
Baseline	Alive	Restrictive Fluid Group	5.14869	0.881154
Baseline	Alive	Liberal Fluid Group	5.54258	0.969697
Baseline	Alive	Liberal Fluid Group	6.4755	0.969697
Baseline	Alive	Restrictive Fluid Group	4.13123	0.969697
Baseline	Dead	Restrictive Fluid Group	6.80295	0.86217
Baseline	Alive	Liberal Fluid Group	0.886974	0.882155
Baseline	Alive	Liberal Fluid Group	6.79974	0.882155
Baseline	Alive	Liberal Fluid Group	6.86745	0.882155
Baseline	Dead	Liberal Fluid Group	6.5799	0.86217
Baseline	Alive	Liberal Fluid Group	3.85127	0.882155
Baseline	Alive	Restrictive Fluid Group	4.54098	0.881154
Baseline	Alive	Restrictive Fluid Group	2.36984	0.881154
Baseline	Alive	Restrictive Fluid Group	2.27589	0.881154
Baseline	Alive	Liberal Fluid Group	2.40882	0.882155
Baseline	Alive	Restrictive Fluid Group	3.13275	0.881154
Baseline	Alive	Restrictive Fluid Group	6.43045	0.881154
Baseline	Alive	Restrictive Fluid Group	6.33356	0.881154
Baseline	Dead	Restrictive Fluid Group	6.78529	0.86217
Baseline	Dead	Liberal Fluid Group	3.70625	0.86217
Baseline	Dead	Restrictive Fluid Group	7.41399	0.86217
Baseline	Alive	Restrictive Fluid Group	3.34602	0.881154
Baseline	Dead	Liberal Fluid Group	6.07168	0.86217
Baseline	Dead	Liberal Fluid Group	6.80295	0.86217
Baseline	Alive	Liberal Fluid Group	2.04112	0.882155
Baseline	Alive	Liberal Fluid Group	3.72592	0.882155
Baseline	Alive	Restrictive Fluid Group	3.78292	0.881154
Baseline	Alive	Restrictive Fluid Group	6.80975	0.881154
Baseline	Dead	Restrictive Fluid Group	3.50536	0.86217
Baseline	Dead	Restrictive Fluid Group	4.02665	0.86217
Baseline	Dead	Liberal Fluid Group	3.35489	0.86217
Baseline	Alive	Liberal Fluid Group	3.59861	0.882155
Baseline	Dead	Liberal Fluid Group	5.10041	0.86217
Baseline	Alive	Liberal Fluid Group	2.59622	0.882155
Baseline	Alive	Restrictive Fluid Group	4.08615	0.881154
Baseline	Dead	Liberal Fluid Group	3.51956	0.86217
Baseline	Alive	Restrictive Fluid Group	2.85243	0.969697
Baseline	Alive	Liberal Fluid Group	4.12209	0.882155
Baseline	Dead	Liberal Fluid Group	4.71608	0.86217
Baseline	Alive	Restrictive Fluid Group	5.45892	0.881154
Baseline	Alive	Liberal Fluid Group	6.52361	0.882155
Baseline	Alive	Liberal Fluid Group	8.34212	0.882155
Baseline	Alive	Restrictive Fluid Group	3.98323	0.881154
Baseline	Alive	Restrictive Fluid Group	7.36301	0.881154
Baseline	Alive	Liberal Fluid Group	6.90105	0.969697
Baseline	Alive	Restrictive Fluid Group	1.78633	0.881154
Baseline	Dead	Liberal Fluid Group	4.70489	0.86217
Baseline	Dead	Liberal Fluid Group	6.19061	0.86217
Baseline	Alive	Restrictive Fluid Group	5.01501	0.881154
Baseline	Alive	Liberal Fluid Group	3.79473	0.882155
Baseline	Alive	Liberal Fluid Group	2.69575	0.882155
Baseline	Alive	Restrictive Fluid Group	4.76109	0.881154
Baseline	Alive	Restrictive Fluid Group	5.39673	0.881154
Baseline	Alive	Liberal Fluid Group	3.65503	0.882155
Baseline	Dead	Liberal Fluid Group	4.43792	0.86217
Baseline	Alive	Liberal Fluid Group	5.9839	0.882155
Baseline	Alive	Liberal Fluid Group	2.31738	0.882155
Baseline	Alive	Restrictive Fluid Group	1.48048	0.881154
Baseline	Dead	Restrictive Fluid Group	3.60013	0.86217
Baseline	Alive	Liberal Fluid Group	3.26769	0.882155
Baseline	Alive	Liberal Fluid Group	4.41685	0.882155
Baseline	Alive	Liberal Fluid Group	4.35291	0.882155
Baseline	Alive	Liberal Fluid Group	4.35948	0.882155
Baseline	Alive	Restrictive Fluid Group	8.76561	0.881154
Baseline	Dead	Restrictive Fluid Group	3.55106	0.86217
Baseline	Alive	Restrictive Fluid Group	7.85377	0.881154
Baseline	Alive	Restrictive Fluid Group	4.81725	0.969697
Baseline	Alive	Liberal Fluid Group	4.795	0.882155
Baseline	Alive	Liberal Fluid Group	3.00511	0.882155
Baseline	Alive	Restrictive Fluid Group	4.602	0.969697
Baseline	Alive	Liberal Fluid Group	7.945	0.882155
Baseline	Alive	Restrictive Fluid Group	6.90907	0.969697
Baseline	Alive	Liberal Fluid Group	4.79888	0.882155
Baseline	Alive	Liberal Fluid Group	7.76354	0.882155
Baseline	Dead	Restrictive Fluid Group	5.96909	0.86217
Baseline	Alive	Liberal Fluid Group	2.42544	0.882155
Baseline	Alive	Restrictive Fluid Group	5.17995	0.881154
Baseline	Alive	Liberal Fluid Group	6.1061	0.882155
Baseline	Alive	Liberal Fluid Group	6.06317	0.882155
Baseline	Dead	Liberal Fluid Group	8.61891	0.86217
Baseline	Alive	Liberal Fluid Group	6.88913	0.882155
Baseline	Dead	Liberal Fluid Group	3.73454	0.86217
Baseline	Alive	Restrictive Fluid Group	2.45531	0.881154
Baseline	Alive	Liberal Fluid Group	4.278	0.882155
Baseline	Alive	Liberal Fluid Group	8.1702	0.882155
Baseline	Alive	Restrictive Fluid Group	3.14341	0.969697
Baseline	Alive	Restrictive Fluid Group	3.91549	0.881154
Baseline	Alive	Liberal Fluid Group	2.72495	0.882155
Baseline	Alive	Restrictive Fluid Group	4.69721	0.881154
Baseline	Alive	Restrictive Fluid Group	5.06504	0.881154
Baseline	Alive	Restrictive Fluid Group	5.72877	0.881154
Baseline	Alive	Liberal Fluid Group	4.29583	0.882155
Baseline	Alive	Restrictive Fluid Group	5.51118	0.881154
Baseline	Dead	Restrictive Fluid Group	6.86745	0.86217
Baseline	Alive	Restrictive Fluid Group	6.86745	0.881154
Baseline	Alive	Restrictive Fluid Group	4.26226	0.881154
Baseline	Alive	Restrictive Fluid Group	3.61167	0.881154
Baseline	Alive	Liberal Fluid Group	6.53791	0.882155
Baseline	Dead	Restrictive Fluid Group	5.01495	0.86217
Baseline	Alive	Liberal Fluid Group	3.75057	0.882155
Baseline	Alive	Liberal Fluid Group	7.84591	0.882155
Baseline	Alive	Restrictive Fluid Group	1.3866	0.881154
Baseline	Dead	Restrictive Fluid Group	6.10998	0.86217
Baseline	Dead	Restrictive Fluid Group	3.41909	0.86217
Baseline	Alive	Restrictive Fluid Group	4.1607	0.881154
Baseline	Dead	Liberal Fluid Group	6.86745	0.86217
Baseline	Alive	Restrictive Fluid Group	5.3287	0.881154
Baseline	Alive	Restrictive Fluid Group	6.65814	0.881154
Baseline	Dead	Liberal Fluid Group	3.84554	0.86217
Baseline	Alive	Liberal Fluid Group	4.3462	0.882155
Baseline	Alive	Liberal Fluid Group	6.86745	0.882155
Baseline	Alive	Restrictive Fluid Group	3.68888	0.881154
Baseline	Alive	Restrictive Fluid Group	4.26965	0.881154
Baseline	Alive	Liberal Fluid Group	2.66694	0.882155
Baseline	Alive	Restrictive Fluid Group	7.40356	0.881154
Baseline	Alive	Restrictive Fluid Group	7.46764	0.881154
Baseline	Alive	Restrictive Fluid Group	2.341	0.881154
Baseline	Dead	Liberal Fluid Group	5.12044	0.86217
Baseline	Alive	Liberal Fluid Group	2.9164	0.882155
Baseline	Alive	Restrictive Fluid Group	4.37973	0.881154
Baseline	Alive	Restrictive Fluid Group	6.86745	0.881154
Baseline	Alive	Restrictive Fluid Group	3.66953	0.881154
Baseline	Alive	Restrictive Fluid Group	4.47159	0.881154
Baseline	Alive	Restrictive Fluid Group	6.86745	0.881154
Baseline	Alive	Liberal Fluid Group	7.14073	0.882155
Baseline	Dead	Liberal Fluid Group	5.92646	0.86217
Baseline	Alive	Liberal Fluid Group	6.48762	0.882155
Baseline	Alive	Restrictive Fluid Group	1.06607	0.881154
Baseline	Alive	Restrictive Fluid Group	2.50495	0.881154
Baseline	Alive	Liberal Fluid Group	4.39931	0.882155
Baseline	Dead	Liberal Fluid Group	3.3836	0.86217
Baseline	Dead	Liberal Fluid Group	5.97297	0.86217
Baseline	Alive	Restrictive Fluid Group	3.47334	0.881154
Baseline	Alive	Liberal Fluid Group	4.24276	0.882155
Baseline	Dead	Liberal Fluid Group	6.86745	0.86217
Baseline	Alive	Restrictive Fluid Group	6.42165	0.881154
Baseline	Alive	Liberal Fluid Group	3.79444	0.882155
Baseline	Alive	Liberal Fluid Group	5.55864	0.882155
Baseline	Alive	Restrictive Fluid Group	3.23	0.881154
Baseline	Alive	Restrictive Fluid Group	3.64799	0.881154
Baseline	Dead	Restrictive Fluid Group	6.86745	0.86217
Baseline	Alive	Liberal Fluid Group	3.38859	0.882155
Baseline	Alive	Liberal Fluid Group	1.58384	0.882155
Baseline	Alive	Restrictive Fluid Group	6.0989	0.881154
Baseline	Alive	Restrictive Fluid Group	4.52871	0.881154
Baseline	Alive	Liberal Fluid Group	3.99527	0.882155
Baseline	Alive	Liberal Fluid Group	3.61867	0.882155
Baseline	Alive	Liberal Fluid Group	5.37975	0.882155
Baseline	Alive	Liberal Fluid Group	1.62513	0.882155
Baseline	Dead	Liberal Fluid Group	3.06998	0.86217
Baseline	Dead	Restrictive Fluid Group	4.00452	0.86217
Baseline	Alive	Liberal Fluid Group	2.73119	0.882155
Baseline	Alive	Liberal Fluid Group	1.06971	0.882155
Baseline	Dead	Liberal Fluid Group	3.273	0.86217
Baseline	Alive	Liberal Fluid Group	2.70552	0.882155
Baseline	Alive	Restrictive Fluid Group	6.18299	0.881154
Baseline	Alive	Liberal Fluid Group	4.80197	0.882155
Baseline	Alive	Liberal Fluid Group	4.90533	0.882155
Baseline	Alive	Restrictive Fluid Group	2.25937	0.881154
Baseline	Alive	Restrictive Fluid Group	8.17708	0.881154
Baseline	Alive	Liberal Fluid Group	6.86745	0.882155
Baseline	Dead	Restrictive Fluid Group	5.24362	0.86217
Baseline	Alive	Liberal Fluid Group	6.03881	0.882155
Baseline	Alive	Liberal Fluid Group	3.51079	0.882155
Baseline	Alive	Restrictive Fluid Group	2.57535	0.881154
Baseline	Alive	Restrictive Fluid Group	7.76464	0.881154
Baseline	Alive	Restrictive Fluid Group	4.65852	0.881154
Baseline	Alive	Restrictive Fluid Group	3.57515	0.881154
Baseline	Alive	Liberal Fluid Group	4.38387	0.882155
Baseline	Alive	Restrictive Fluid Group	1.75739	0.881154
Baseline	Alive	Liberal Fluid Group	2.25752	0.882155
Baseline	Alive	Liberal Fluid Group	3.36664	0.882155
Baseline	Dead	Liberal Fluid Group	6.32836	0.86217
Baseline	Alive	Restrictive Fluid Group	2.21001	0.881154
Baseline	Alive	Liberal Fluid Group	3.42879	0.882155
Baseline	Alive	Restrictive Fluid Group	4.98957	0.881154
Baseline	Dead	Liberal Fluid Group	5.25738	0.86217
Baseline	Alive	Liberal Fluid Group	5.32211	0.882155
Baseline	Dead	Restrictive Fluid Group	4.73588	0.86217
Baseline	Alive	Liberal Fluid Group	6.03387	0.882155
Baseline	Dead	Liberal Fluid Group	0.82946	0.86217
Baseline	Alive	Liberal Fluid Group	2.37942	0.882155
Baseline	Alive	Restrictive Fluid Group	8.41922	0.881154
Baseline	Alive	Liberal Fluid Group	4.53528	0.882155
Baseline	Alive	Liberal Fluid Group	2.85611	0.882155
Baseline	Alive	Liberal Fluid Group	2.28156	0.882155
Baseline	Alive	Restrictive Fluid Group	3.58006	0.881154
Baseline	Dead	Liberal Fluid Group	5.3293	0.86217
Baseline	Alive	Restrictive Fluid Group	3.54864	0.881154
Baseline	Alive	Restrictive Fluid Group	6.86745	0.881154
Baseline	Dead	Restrictive Fluid Group	3.59604	0.86217
Baseline	Alive	Liberal Fluid Group	8.77188	0.882155
Baseline	Alive	Restrictive Fluid Group	8.55309	0.881154
Baseline	Alive	Liberal Fluid Group	6.56071	0.882155
Baseline	Dead	Liberal Fluid Group	3.8974	0.86217
Baseline	Dead	Restrictive Fluid Group	5.5145	0.86217
Baseline	Alive	Restrictive Fluid Group	3.91379	0.881154
Baseline	Dead	Liberal Fluid Group	6.86745	0.86217
Baseline	Alive	Restrictive Fluid Group	3.00724	0.881154
Baseline	Alive	Restrictive Fluid Group	3.08581	0.881154
Baseline	Alive	Liberal Fluid Group	5.49254	0.882155
Baseline	Dead	Restrictive Fluid Group	4.44388	0.86217
Baseline	Alive	Liberal Fluid Group	5.68276	0.882155
Baseline	Alive	Liberal Fluid Group	1.45056	0.882155
Baseline	Alive	Liberal Fluid Group	3.90788	0.882155
Baseline	Dead	Liberal Fluid Group	6.27664	0.86217
Baseline	Alive	Restrictive Fluid Group	2.87903	0.969697
Baseline	Alive	Restrictive Fluid Group	4.06065	0.881154
Baseline	Alive	Restrictive Fluid Group	4.57961	0.881154
Baseline	Dead	Restrictive Fluid Group	6.82875	0.86217
Baseline	Alive	Liberal Fluid Group	2.66934	0.882155
Baseline	Alive	Liberal Fluid Group	1.4121	0.882155
Baseline	Alive	Restrictive Fluid Group	5.05578	0.881154
Baseline	Dead	Liberal Fluid Group	0.76452	0.86217
Baseline	Alive	Liberal Fluid Group	8.54452	0.882155
Baseline	Dead	Restrictive Fluid Group	2.45575	0.86217
Baseline	Alive	Restrictive Fluid Group	3.31889	0.881154
Baseline	Alive	Restrictive Fluid Group	3.36664	0.881154
Baseline	Alive	Liberal Fluid Group	2.87903	0.882155
Baseline	Dead	Liberal Fluid Group	4.52282	0.86217
Baseline	Alive	Restrictive Fluid Group	3.87165	0.881154
Baseline	Alive	Liberal Fluid Group	5.32471	0.882155
Baseline	Alive	Restrictive Fluid Group	2.18104	0.881154
Baseline	Alive	Liberal Fluid Group	7.29637	0.882155
Baseline	Dead	Restrictive Fluid Group	3.5062	0.86217
Baseline	Alive	Liberal Fluid Group	6.33899	0.882155
Baseline	Alive	Restrictive Fluid Group	4.12011	0.881154
Baseline	Alive	Restrictive Fluid Group	1.49304	0.881154
Baseline	Alive	Liberal Fluid Group	2.69195	0.882155
Baseline	Alive	Restrictive Fluid Group	5.41917	0.881154
Baseline	Alive	Liberal Fluid Group	2.29734	0.882155
Baseline	Alive	Restrictive Fluid Group	5.37033	0.881154
Baseline	Dead	Liberal Fluid Group	1.49035	0.86217
Baseline	Alive	Restrictive Fluid Group	5.17897	0.881154
Baseline	Alive	Restrictive Fluid Group	1.7954	0.881154
Baseline	Alive	Liberal Fluid Group	1.94177	0.882155
Baseline	Dead	Liberal Fluid Group	5.08399	0.86217
Baseline	Dead	Liberal Fluid Group	4.52755	0.86217
Baseline	Dead	Liberal Fluid Group	6.32215	0.86217
Baseline	Dead	Liberal Fluid Group	2.28156	0.86217
Baseline	Alive	Liberal Fluid Group	5.69764	0.882155
Baseline	Alive	Liberal Fluid Group	4.91102	0.882155
Baseline	Alive	Liberal Fluid Group	3.15966	0.882155
Baseline	Alive	Restrictive Fluid Group	3.32124	0.881154
Baseline	Alive	Liberal Fluid Group	2.90774	0.882155
Baseline	Alive	Restrictive Fluid Group	9.07109	0.881154
Baseline	Alive	Liberal Fluid Group	4.16441	0.882155
Baseline	Alive	Restrictive Fluid Group	4.35426	0.881154
Baseline	Alive	Restrictive Fluid Group	3.27969	0.881154
Baseline	Alive	Restrictive Fluid Group	3.38298	0.881154
Baseline	Dead	Restrictive Fluid Group	2.88981	0.86217
Baseline	Alive	Restrictive Fluid Group	8.09705	0.881154
Baseline	Alive	Liberal Fluid Group	5.63038	0.882155
Baseline	Alive	Liberal Fluid Group	1.21096	0.882155
Baseline	Dead	Liberal Fluid Group	9.44642	0.86217
Baseline	Alive	Restrictive Fluid Group	3.36109	0.881154
Baseline	Alive	Liberal Fluid Group	3.88112	0.882155
Baseline	Alive	Liberal Fluid Group	2.01949	0.882155
Baseline	Dead	Liberal Fluid Group	3.06336	0.86217
Baseline	Dead	Liberal Fluid Group	3.07838	0.86217
Baseline	Alive	Liberal Fluid Group	2.33007	0.882155
Baseline	Dead	Restrictive Fluid Group	8.87036	0.86217
Baseline	Alive	Restrictive Fluid Group	3.2363	0.881154
Baseline	Alive	Restrictive Fluid Group	4.71914	0.881154
Baseline	Dead	Liberal Fluid Group	5.41476	0.86217
Baseline	Alive	Liberal Fluid Group	4.07003	0.882155
Baseline	Dead	Liberal Fluid Group	3.10049	0.86217
Baseline	Alive	Liberal Fluid Group	4.92333	0.882155
Baseline	Alive	Restrictive Fluid Group	2.74953	0.881154
Baseline	Alive	Liberal Fluid Group	9.32916	0.882155
Baseline	Alive	Restrictive Fluid Group	4.99644	0.881154
Baseline	Dead	Restrictive Fluid Group	2.46529	0.86217
Baseline	Alive	Liberal Fluid Group	4.86184	0.882155
Baseline	Alive	Liberal Fluid Group	2.97632	0.882155
Baseline	Dead	Liberal Fluid Group	6.34689	0.86217
Baseline	Dead	Liberal Fluid Group	3.12921	0.86217
Baseline	Alive	Liberal Fluid Group	4.46381	0.882155
Baseline	Dead	Liberal Fluid Group	4.25381	0.86217
Baseline	Alive	Liberal Fluid Group	0.195121	0.882155
Baseline	Alive	Liberal Fluid Group	8.75976	0.882155
Baseline	Dead	Restrictive Fluid Group	3.81319	0.86217
Baseline	Dead	Restrictive Fluid Group	5.12366	0.86217
Baseline	Alive	Liberal Fluid Group	0.843447	0.882155
Baseline	Alive	Liberal Fluid Group	1.96239	0.882155
Baseline	Alive	Liberal Fluid Group	3.30148	0.882155
Baseline	Alive	Restrictive Fluid Group	5.11668	0.881154
Baseline	Alive	Liberal Fluid Group	4.87795	0.882155
Baseline	Alive	Liberal Fluid Group	3.41889	0.882155
Baseline	Alive	Liberal Fluid Group	6.63845	0.882155
Baseline	Alive	Liberal Fluid Group	2.56579	0.882155
Baseline	Alive	Restrictive Fluid Group	4.9496	0.881154
Baseline	Alive	Liberal Fluid Group	3.03613	0.882155
Baseline	Dead	Restrictive Fluid Group	5.30986	0.86217
Baseline	Alive	Liberal Fluid Group	5.22042	0.882155
Baseline	Alive	Liberal Fluid Group	2.56579	0.882155
Baseline	Alive	Liberal Fluid Group	2.05465	0.882155
Baseline	Alive	Liberal Fluid Group	5.61544	0.882155
Baseline	Dead	Liberal Fluid Group	2.88125	0.86217
Baseline	Alive	Liberal Fluid Group	3.72103	0.882155
Baseline	Dead	Restrictive Fluid Group	9.5053	0.86217
Baseline	Dead	Liberal Fluid Group	3.37131	0.86217
Baseline	Alive	Restrictive Fluid Group	7.02303	0.881154
Baseline	Dead	Liberal Fluid Group	6.27487	0.86217
Baseline	Alive	Liberal Fluid Group	2.56579	0.882155
Baseline	Alive	Restrictive Fluid Group	3.67709	0.881154
Baseline	Dead	Restrictive Fluid Group	8.69848	0.86217
Baseline	Alive	Restrictive Fluid Group	4.69464	0.881154
Baseline	Alive	Restrictive Fluid Group	8.75685	0.881154
Baseline	Alive	Restrictive Fluid Group	9.52175	0.881154
Baseline	Alive	Liberal Fluid Group	2.66013	0.882155
Baseline	Alive	Restrictive Fluid Group	8.53776	0.969697
Baseline	Alive	Liberal Fluid Group	2.79702	0.882155
Baseline	Alive	Liberal Fluid Group	4.02972	0.882155
Baseline	Dead	Restrictive Fluid Group	4.05322	0.86217
Baseline	Alive	Liberal Fluid Group	8.31777	0.882155
Baseline	Alive	Liberal Fluid Group	3.95873	0.882155
Baseline	Alive	Restrictive Fluid Group	5.82958	0.881154
Baseline	Alive	Liberal Fluid Group	3.43424	0.882155
Baseline	Alive	Liberal Fluid Group	4.33918	0.882155
Baseline	Alive	Liberal Fluid Group	5.45261	0.882155
Baseline	Alive	Restrictive Fluid Group	3.08917	0.881154
Baseline	Dead	Liberal Fluid Group	8.33197	0.86217
Baseline	Alive	Restrictive Fluid Group	2.81084	0.881154
Baseline	Alive	Liberal Fluid Group	3.50273	0.882155
Baseline	Alive	Liberal Fluid Group	7.99646	0.882155
Baseline	Alive	Liberal Fluid Group	2.52683	0.882155
Baseline	Dead	Restrictive Fluid Group	3.53976	0.86217
Baseline	Alive	Liberal Fluid Group	2.13773	0.882155
Baseline	Alive	Restrictive Fluid Group	6.75104	0.881154
Baseline	Alive	Liberal Fluid Group	9.50708	0.882155
Baseline	Alive	Restrictive Fluid Group	5.36095	0.881154
Baseline	Alive	Restrictive Fluid Group	3.64289	0.881154
Baseline	Dead	Liberal Fluid Group	5.1409	0.86217
Baseline	Alive	Restrictive Fluid Group	8.09663	0.881154
Baseline	Alive	Liberal Fluid Group	1.50424	0.882155
Baseline	Alive	Liberal Fluid Group	3.61807	0.882155
Baseline	Alive	Restrictive Fluid Group	3.05948	0.881154
Baseline	Alive	Restrictive Fluid Group	2.47951	0.881154
Baseline	Alive	Restrictive Fluid Group	10.4493	0.881154
Baseline	Alive	Restrictive Fluid Group	2.38393	0.881154
Baseline	Alive	Restrictive Fluid Group	2.83026	0.881154
Baseline	Alive	Liberal Fluid Group	5.56948	0.882155
Baseline	Alive	Liberal Fluid Group	4.04125	0.882155
Baseline	Alive	Restrictive Fluid Group	3.02102	0.881154
Baseline	Alive	Restrictive Fluid Group	0.843447	0.881154
Baseline	Alive	Restrictive Fluid Group	7.78741	0.881154
Baseline	Alive	Restrictive Fluid Group	3.04429	0.881154
Baseline	Alive	Liberal Fluid Group	2.31038	0.882155
Baseline	Alive	Liberal Fluid Group	6.11184	0.882155
Baseline	Alive	Restrictive Fluid Group	9.19889	0.969697
Baseline	Dead	Liberal Fluid Group	5.19084	0.86217
Baseline	Alive	Liberal Fluid Group	9.45532	0.882155
Baseline	Alive	Liberal Fluid Group	5.12809	0.882155
Baseline	Dead	Restrictive Fluid Group	5.70978	0.86217
Baseline	Alive	Restrictive Fluid Group	3.49218	0.881154
Baseline	Alive	Restrictive Fluid Group	2.92827	0.881154
Baseline	Alive	Liberal Fluid Group	8.88573	0.969697
Baseline	Alive	Liberal Fluid Group	4.25134	0.882155
Baseline	Alive	Liberal Fluid Group	8.36812	0.882155
Baseline	Alive	Liberal Fluid Group	9.13516	0.882155
Baseline	Alive	Restrictive Fluid Group	4.54329	0.881154
Baseline	Dead	Restrictive Fluid Group	9.06652	0.86217
Baseline	Alive	Restrictive Fluid Group	1.38948	0.881154
Baseline	Alive	Liberal Fluid Group	5.4037	0.882155
Baseline	Alive	Liberal Fluid Group	1.67791	0.882155
Baseline	Dead	Liberal Fluid Group	3.46191	0.86217
Baseline	Dead	Liberal Fluid Group	4.70559	0.86217
Baseline	Alive	Liberal Fluid Group	4.08488	0.882155
Baseline	Alive	Restrictive Fluid Group	4.0474	0.881154
Baseline	Alive	Liberal Fluid Group	1.84254	0.882155
Baseline	Dead	Restrictive Fluid Group	8.43813	0.86217
Baseline	Alive	Liberal Fluid Group	1.71755	0.882155
Baseline	Alive	Restrictive Fluid Group	3.46778	0.881154
Baseline	Alive	Liberal Fluid Group	1.65626	0.882155
Baseline	Alive	Restrictive Fluid Group	7.88582	0.881154
Baseline	Alive	Liberal Fluid Group	1.84254	0.882155
Baseline	Alive	Restrictive Fluid Group	5.49415	0.881154
Baseline	Dead	Liberal Fluid Group	3.43864	0.86217
Baseline	Alive	Restrictive Fluid Group	5.83387	0.881154
Baseline	Dead	Restrictive Fluid Group	4.81513	0.86217
Baseline	Alive	Liberal Fluid Group	4.12529	0.969697
Baseline	Dead	Liberal Fluid Group	4.85433	0.86217
Baseline	Alive	Restrictive Fluid Group	0.881027	0.881154
Baseline	Alive	Liberal Fluid Group	1.89204	0.882155
Baseline	Dead	Liberal Fluid Group	3.06272	0.86217
Baseline	Alive	Restrictive Fluid Group	2.22362	0.881154
Baseline	Alive	Liberal Fluid Group	1.25413	0.882155
Baseline	Alive	Restrictive Fluid Group	3.74427	0.881154
Baseline	Alive	Restrictive Fluid Group	7.09348	0.881154
Baseline	Alive	Liberal Fluid Group	6.82698	0.969697
Baseline	Alive	Liberal Fluid Group	5.4095	0.882155
Baseline	Alive	Liberal Fluid Group	3.57058	0.882155
Baseline	Alive	Restrictive Fluid Group	2.58017	0.881154
Baseline	Alive	Liberal Fluid Group	4.87236	0.882155
Baseline	Dead	Liberal Fluid Group	3.28754	0.86217
Baseline	Alive	Liberal Fluid Group	2.11071	0.882155
Baseline	Alive	Liberal Fluid Group	2.55968	0.882155
Baseline	Alive	Restrictive Fluid Group	7.45153	0.881154
Baseline	Alive	Liberal Fluid Group	2.52403	0.882155
Baseline	Dead	Restrictive Fluid Group	4.01554	0.86217
Baseline	Dead	Restrictive Fluid Group	5.0603	0.86217
Baseline	Alive	Liberal Fluid Group	3.70814	0.882155
Baseline	Alive	Liberal Fluid Group	4.83163	0.882155
Baseline	Alive	Liberal Fluid Group	1.96988	0.882155
Baseline	Alive	Restrictive Fluid Group	4.79216	0.881154
Baseline	Dead	Liberal Fluid Group	8.11334	0.86217
Baseline	Dead	Restrictive Fluid Group	7.64144	0.86217
Baseline	Alive	Liberal Fluid Group	5.06472	0.882155
Baseline	Alive	Liberal Fluid Group	6.66037	0.882155
Baseline	Dead	Restrictive Fluid Group	5.13638	0.86217
Baseline	Alive	Restrictive Fluid Group	6.14791	0.881154
Baseline	Alive	Liberal Fluid Group	4.03386	0.882155
Baseline	Alive	Restrictive Fluid Group	2.33175	0.881154
Baseline	Alive	Liberal Fluid Group	5.54209	0.882155
Baseline	Dead	Restrictive Fluid Group	4.13958	0.86217
Baseline	Alive	Restrictive Fluid Group	2.70241	0.881154
Baseline	Alive	Liberal Fluid Group	3.65149	0.882155
Baseline	Alive	Restrictive Fluid Group	3.55202	0.881154
Baseline	Alive	Liberal Fluid Group	6.46169	0.882155
Baseline	Alive	Restrictive Fluid Group	5.88959	0.881154
Baseline	Dead	Restrictive Fluid Group	2.91985	0.86217
Baseline	Alive	Restrictive Fluid Group	3.52547	0.881154
Baseline	Alive	Liberal Fluid Group	2.07336	0.882155
Baseline	Alive	Liberal Fluid Group	4.64929	0.882155
Baseline	Alive	Liberal Fluid Group	3.16393	0.882155
Baseline	Alive	Liberal Fluid Group	7.00345	0.882155
Baseline	Alive	Restrictive Fluid Group	8.7859	0.881154
Baseline	Alive	Liberal Fluid Group	5.55718	0.882155
Baseline	Alive	Liberal Fluid Group	2.47951	0.882155
Baseline	Alive	Liberal Fluid Group	4.92306	0.882155
Baseline	Alive	Liberal Fluid Group	2.84863	0.882155
Baseline	Alive	Restrictive Fluid Group	3.87919	0.881154
Baseline	Alive	Liberal Fluid Group	6.84819	0.882155
Baseline	Dead	Restrictive Fluid Group	3.05414	0.86217
Baseline	Alive	Restrictive Fluid Group	2.55622	0.881154
Baseline	Alive	Restrictive Fluid Group	3.99866	0.881154
Baseline	Alive	Liberal Fluid Group	2.46804	0.882155
Baseline	Alive	Restrictive Fluid Group	3.14383	0.881154
Baseline	Alive	Restrictive Fluid Group	5.078	0.881154
Baseline	Alive	Restrictive Fluid Group	4.67817	0.881154
Baseline	Alive	Liberal Fluid Group	3.29355	0.882155
Baseline	Dead	Liberal Fluid Group	7.05516	0.86217
Baseline	Alive	Restrictive Fluid Group	6.12682	0.881154
Baseline	Alive	Liberal Fluid Group	6.46212	0.882155
Baseline	Alive	Restrictive Fluid Group	5.68596	0.881154
Baseline	Alive	Restrictive Fluid Group	3.14383	0.969697
Baseline	Alive	Restrictive Fluid Group	5.43314	0.881154
Baseline	Alive	Liberal Fluid Group	1.09478	0.882155
Baseline	Alive	Restrictive Fluid Group	4.80913	0.881154
Baseline	Alive	Liberal Fluid Group	4.48503	0.882155
Baseline	Alive	Liberal Fluid Group	2.32575	0.882155
Baseline	Alive	Restrictive Fluid Group	1.62706	0.881154
Baseline	Alive	Restrictive Fluid Group	3.10799	0.881154
Baseline	Alive	Liberal Fluid Group	4.50217	0.882155
Baseline	Alive	Restrictive Fluid Group	3.57899	0.969697
Baseline	Dead	Restrictive Fluid Group	9.99538	0.86217
Baseline	Alive	Restrictive Fluid Group	1.32524	0.881154
Baseline	Dead	Liberal Fluid Group	8.81212	0.86217
Baseline	Alive	Restrictive Fluid Group	9.10814	0.881154
Baseline	Alive	Liberal Fluid Group	3.19389	0.882155
Baseline	Alive	Liberal Fluid Group	4.01836	0.882155
Baseline	Alive	Liberal Fluid Group	2.55623	0.882155
Baseline	Alive	Restrictive Fluid Group	8.36041	0.881154
Baseline	Alive	Restrictive Fluid Group	6.71772	0.881154
Baseline	Alive	Restrictive Fluid Group	0.954573	0.881154
Baseline	Dead	Liberal Fluid Group	5.24325	0.86217
Baseline	Alive	Restrictive Fluid Group	5.12157	0.881154
Baseline	Alive	Liberal Fluid Group	6.03009	0.882155
Baseline	Alive	Restrictive Fluid Group	2.10493	0.881154
Baseline	Dead	Restrictive Fluid Group	8.85763	0.86217
Baseline	Alive	Liberal Fluid Group	2.98354	0.882155
Baseline	Alive	Restrictive Fluid Group	6.23874	0.881154
Baseline	Alive	Liberal Fluid Group	4.31093	0.882155
Baseline	Alive	Restrictive Fluid Group	5.41306	0.881154
Baseline	Alive	Liberal Fluid Group	3.09562	0.882155
Baseline	Alive	Liberal Fluid Group	2.55623	0.882155
Baseline	Alive	Liberal Fluid Group	3.42416	0.882155
Baseline	Alive	Restrictive Fluid Group	2.02146	0.881154
Baseline	Dead	Restrictive Fluid Group	4.10391	0.86217
Baseline	Alive	Liberal Fluid Group	4.8649	0.882155
Baseline	Dead	Restrictive Fluid Group	4.56401	0.86217
Baseline	Alive	Restrictive Fluid Group	8.58711	0.881154
Baseline	Alive	Liberal Fluid Group	2.45186	0.882155
Baseline	Alive	Restrictive Fluid Group	2.2113	0.881154
Baseline	Dead	Restrictive Fluid Group	2.91631	0.86217
Baseline	Alive	Liberal Fluid Group	5.50674	0.882155
Baseline	Alive	Restrictive Fluid Group	6.86745	0.881154
Baseline	Alive	Restrictive Fluid Group	2.02588	0.881154
Baseline	Dead	Restrictive Fluid Group	3.05184	0.86217
Baseline	Alive	Restrictive Fluid Group	1.06773	0.881154
Baseline	Dead	Restrictive Fluid Group	3.29835	0.86217
Baseline	Alive	Liberal Fluid Group	4.83421	0.882155
Baseline	Alive	Liberal Fluid Group	0.954573	0.882155
Baseline	Dead	Restrictive Fluid Group	2.01681	0.86217
Baseline	Alive	Liberal Fluid Group	2.91821	0.882155
Baseline	Alive	Liberal Fluid Group	1.68649	0.882155
Baseline	Dead	Restrictive Fluid Group	4.78462	0.86217
Baseline	Alive	Restrictive Fluid Group	9.03545	0.881154
Baseline	Alive	Liberal Fluid Group	1.49644	0.882155
Baseline	Alive	Liberal Fluid Group	3.82574	0.882155
Baseline	Dead	Liberal Fluid Group	2.91821	0.86217
Baseline	Alive	Restrictive Fluid Group	2.14223	0.881154
Baseline	Alive	Liberal Fluid Group	8.49881	0.882155
Baseline	Alive	Liberal Fluid Group	2.37047	0.882155
Baseline	Alive	Restrictive Fluid Group	5.10077	0.881154
Baseline	Alive	Restrictive Fluid Group	4.56237	0.881154
Baseline	Alive	Liberal Fluid Group	3.86913	0.882155
Baseline	Alive	Liberal Fluid Group	1.89422	0.882155
Baseline	Alive	Liberal Fluid Group	4.97365	0.882155
Baseline	Dead	Liberal Fluid Group	5.15921	0.86217
Baseline	Alive	Liberal Fluid Group	3.93135	0.882155
Baseline	Alive	Liberal Fluid Group	5.51612	0.882155
Baseline	Alive	Restrictive Fluid Group	9.32613	0.881154
Baseline	Dead	Liberal Fluid Group	5.13575	0.86217
Baseline	Dead	Liberal Fluid Group	3.28629	0.86217
Baseline	Alive	Restrictive Fluid Group	1.96907	0.881154
Baseline	Dead	Restrictive Fluid Group	5.98035	0.86217
Baseline	Alive	Liberal Fluid Group	4.10424	0.882155
Baseline	Alive	Restrictive Fluid Group	5.71877	0.881154
Baseline	Alive	Liberal Fluid Group	4.33542	0.882155
Baseline	Alive	Restrictive Fluid Group	7.63965	0.881154
Baseline	Alive	Restrictive Fluid Group	3.52889	0.881154
Baseline	Alive	Liberal Fluid Group	2.98354	0.882155
Baseline	Alive	Restrictive Fluid Group	8.77431	0.881154
Baseline	Alive	Liberal Fluid Group	5.26618	0.882155
Baseline	Alive	Liberal Fluid Group	0.420998	0.882155
Baseline	Alive	Liberal Fluid Group	3.64797	0.882155
Baseline	Alive	Restrictive Fluid Group	4.43518	0.881154
Baseline	Alive	Restrictive Fluid Group	1.94581	0.881154
Baseline	Alive	Restrictive Fluid Group	6.86745	0.881154
Baseline	Alive	Liberal Fluid Group	3.32203	0.882155
Baseline	Alive	Liberal Fluid Group	6.77379	0.882155
Baseline	Alive	Liberal Fluid Group	3.631	0.882155
Baseline	Alive	Restrictive Fluid Group	5.59916	0.881154
Baseline	Alive	Restrictive Fluid Group	2.85679	0.881154
Baseline	Dead	Restrictive Fluid Group	1.6456	0.86217
Baseline	Alive	Liberal Fluid Group	5.94539	0.882155
Baseline	Alive	Liberal Fluid Group	2.95851	0.882155
Baseline	Alive	Liberal Fluid Group	4.87128	0.882155
Baseline	Alive	Restrictive Fluid Group	5.06503	0.881154
Baseline	Dead	Liberal Fluid Group	5.08884	0.86217
Baseline	Alive	Restrictive Fluid Group	6.86745	0.881154
Baseline	Dead	Restrictive Fluid Group	7.27726	0.86217
Baseline	Alive	Restrictive Fluid Group	3.29835	0.881154
Baseline	Alive	Liberal Fluid Group	5.78805	0.882155
Baseline	Dead	Restrictive Fluid Group	2.01401	0.86217
Baseline	Dead	Restrictive Fluid Group	8.92246	0.86217
Baseline	Alive	Restrictive Fluid Group	3.32203	0.881154
Baseline	Alive	Liberal Fluid Group	4.91575	0.882155
Baseline	Alive	Liberal Fluid Group	0.938505	0.882155
Baseline	Alive	Liberal Fluid Group	2.48081	0.882155
Baseline	Alive	Restrictive Fluid Group	1.45106	0.881154
Baseline	Alive	Liberal Fluid Group	2.08275	0.882155
Baseline	Alive	Restrictive Fluid Group	4.33801	0.881154
Baseline	Alive	Liberal Fluid Group	3.63543	0.882155
Baseline	Alive	Restrictive Fluid Group	2.37556	0.881154
Baseline	Dead	Restrictive Fluid Group	3.78299	0.86217
Baseline	Dead	Liberal Fluid Group	3.74756	0.86217
Baseline	Alive	Restrictive Fluid Group	2.27556	0.881154
Baseline	Alive	Restrictive Fluid Group	9.3147	0.881154
Baseline	Alive	Restrictive Fluid Group	9.05469	0.881154
Baseline	Alive	Restrictive Fluid Group	8.55808	0.881154
Baseline	Alive	Restrictive Fluid Group	9.30703	0.881154
Baseline	Alive	Liberal Fluid Group	3.11269	0.882155
Baseline	Alive	Restrictive Fluid Group	3.93015	0.881154
Baseline	Alive	Restrictive Fluid Group	1.69825	0.881154
Baseline	Alive	Liberal Fluid Group	3.7674	0.882155
Baseline	Alive	Liberal Fluid Group	4.29729	0.882155
Baseline	Dead	Liberal Fluid Group	2.18381	0.86217
Baseline	Alive	Restrictive Fluid Group	4.61785	0.881154
Baseline	Alive	Restrictive Fluid Group	3.85749	0.881154
Baseline	Alive	Restrictive Fluid Group	2.35957	0.881154
Baseline	Dead	Liberal Fluid Group	8.69935	0.86217
Baseline	Alive	Restrictive Fluid Group	2.1038	0.881154
Baseline	Dead	Liberal Fluid Group	5.83842	0.86217
Baseline	Alive	Restrictive Fluid Group	7.74135	0.881154
Baseline	Alive	Restrictive Fluid Group	6.45889	0.881154
Baseline	Alive	Restrictive Fluid Group	5.66743	0.881154
Baseline	Alive	Restrictive Fluid Group	3.99162	0.881154
Baseline	Alive	Restrictive Fluid Group	5.20116	0.881154
Baseline	Alive	Liberal Fluid Group	4.05836	0.882155
Baseline	Alive	Restrictive Fluid Group	4.54903	0.881154
Baseline	Alive	Restrictive Fluid Group	6.18802	0.881154
Baseline	Dead	Restrictive Fluid Group	8.14928	0.86217
Baseline	Alive	Liberal Fluid Group	2.22152	0.882155
Baseline	Alive	Restrictive Fluid Group	1.69825	0.881154
Baseline	Alive	Liberal Fluid Group	6.96578	0.882155
Baseline	Alive	Restrictive Fluid Group	2.68641	0.881154
Baseline	Alive	Restrictive Fluid Group	4.67685	0.881154
Baseline	Alive	Liberal Fluid Group	4.40862	0.882155
Baseline	Alive	Restrictive Fluid Group	4.88674	0.881154
Baseline	Alive	Liberal Fluid Group	2.12441	0.882155
Baseline	Alive	Restrictive Fluid Group	2.15003	0.881154
Baseline	Dead	Liberal Fluid Group	2.40082	0.86217
Baseline	Dead	Restrictive Fluid Group	8.85087	0.86217
Baseline	Alive	Restrictive Fluid Group	1.87019	0.881154
Baseline	Alive	Restrictive Fluid Group	3.46624	0.881154
Baseline	Alive	Restrictive Fluid Group	5.35399	0.881154
Baseline	Dead	Liberal Fluid Group	3.40131	0.86217
Baseline	Dead	Restrictive Fluid Group	2.73998	0.86217
Baseline	Alive	Liberal Fluid Group	6.90508	0.882155
Baseline	Alive	Liberal Fluid Group	4.35123	0.882155
Baseline	Alive	Liberal Fluid Group	3.64896	0.882155
Baseline	Alive	Restrictive Fluid Group	2.73215	0.881154
Baseline	Alive	Liberal Fluid Group	3.21315	0.882155
Baseline	Dead	Restrictive Fluid Group	2.70285	0.86217
Baseline	Dead	Restrictive Fluid Group	5.71732	0.86217
Baseline	Alive	Liberal Fluid Group	9.32621	0.882155
Baseline	Alive	Liberal Fluid Group	2.9231	0.882155
Baseline	Alive	Restrictive Fluid Group	2.07074	0.881154
Baseline	Alive	Liberal Fluid Group	1.41183	0.882155
Baseline	Alive	Liberal Fluid Group	4.32313	0.882155
Baseline	Alive	Restrictive Fluid Group	2.95314	0.881154
Baseline	Alive	Liberal Fluid Group	7.83012	0.882155
Baseline	Alive	Liberal Fluid Group	7.96221	0.882155
Baseline	Alive	Liberal Fluid Group	5.86224	0.882155
Baseline	Alive	Liberal Fluid Group	1.58374	0.882155
Baseline	Alive	Liberal Fluid Group	3.8685	0.882155
Baseline	Alive	Restrictive Fluid Group	6.36074	0.881154
Baseline	Alive	Liberal Fluid Group	3.6	0.882155
Baseline	Dead	Liberal Fluid Group	5.17062	0.86217
Baseline	Alive	Liberal Fluid Group	4.59657	0.882155
Baseline	Alive	Liberal Fluid Group	6.81444	0.882155
Baseline	Alive	Restrictive Fluid Group	4.08076	0.881154
Baseline	Alive	Restrictive Fluid Group	4.1005	0.881154
Baseline	Alive	Liberal Fluid Group	3.25256	0.882155
Baseline	Alive	Liberal Fluid Group	0.883324	0.882155
Baseline	Alive	Liberal Fluid Group	9.34446	0.969697
Baseline	Alive	Liberal Fluid Group	6.36838	0.882155
Baseline	Dead	Liberal Fluid Group	7.96154	0.86217
Baseline	Alive	Liberal Fluid Group	5.53664	0.882155
Baseline	Alive	Restrictive Fluid Group	5.1002	0.881154
Baseline	Alive	Restrictive Fluid Group	0.883324	0.881154
Baseline	Alive	Restrictive Fluid Group	4.25436	0.969697
Baseline	Alive	Restrictive Fluid Group	2.31709	0.881154
Baseline	Dead	Liberal Fluid Group	4.61276	0.86217
Baseline	Alive	Restrictive Fluid Group	3.06519	0.881154
Baseline	Alive	Restrictive Fluid Group	-0.195956	0.881154
Baseline	Alive	Restrictive Fluid Group	9.36071	0.881154
Baseline	Alive	Restrictive Fluid Group	8.67398	0.881154
Baseline	Dead	Restrictive Fluid Group	3.67608	0.86217
Baseline	Alive	Restrictive Fluid Group	3.53123	0.881154
Baseline	Alive	Liberal Fluid Group	2.56114	0.882155
Baseline	Alive	Liberal Fluid Group	4.07583	0.882155
Baseline	Alive	Liberal Fluid Group	8.29876	0.882155
Baseline	Dead	Liberal Fluid Group	5.90727	0.86217
Baseline	Alive	Liberal Fluid Group	3.21802	0.882155
Baseline	Alive	Liberal Fluid Group	9.06175	0.882155
Baseline	Alive	Liberal Fluid Group	7.64668	0.882155
Baseline	Alive	Restrictive Fluid Group	9.2894	0.881154
Baseline	Alive	Liberal Fluid Group	2.43416	0.882155
Baseline	Alive	Liberal Fluid Group	4.63444	0.882155
Baseline	Alive	Restrictive Fluid Group	7.8693	0.881154
Baseline	Alive	Restrictive Fluid Group	6.26292	0.881154
Baseline	Alive	Liberal Fluid Group	1.25399	0.882155
Baseline	Alive	Liberal Fluid Group	5.65601	0.882155
Baseline	Alive	Restrictive Fluid Group	3.09139	0.881154
Baseline	Dead	Liberal Fluid Group	7.99261	0.86217
Baseline	Dead	Restrictive Fluid Group	3.90999	0.86217
Baseline	Alive	Liberal Fluid Group	3.4237	0.882155
Baseline	Alive	Liberal Fluid Group	3.36243	0.882155
Baseline	Dead	Restrictive Fluid Group	9.03758	0.86217
Baseline	Dead	Restrictive Fluid Group	6.21965	0.86217
Baseline	Alive	Restrictive Fluid Group	5.83077	0.881154
Baseline	Dead	Restrictive Fluid Group	5.61531	0.86217
Baseline	Alive	Restrictive Fluid Group	2.34429	0.881154
Baseline	Alive	Liberal Fluid Group	5.7125	0.882155
Baseline	Dead	Restrictive Fluid Group	3.17349	0.86217
Baseline	Alive	Liberal Fluid Group	5.77639	0.882155
Baseline	Alive	Liberal Fluid Group	4.65478	0.882155
Baseline	Dead	Restrictive Fluid Group	3.87166	0.86217
Baseline	Alive	Restrictive Fluid Group	1.27787	0.881154
Baseline	Alive	Liberal Fluid Group	3.97349	0.882155
Baseline	Dead	Restrictive Fluid Group	8.65596	0.86217
Baseline	Alive	Liberal Fluid Group	3.05366	0.882155
Baseline	Dead	Liberal Fluid Group	4.14115	0.86217
Baseline	Alive	Liberal Fluid Group	1.23825	0.882155
Baseline	Alive	Liberal Fluid Group	0.846495	0.882155
Baseline	Alive	Liberal Fluid Group	4.577	0.882155
Baseline	Alive	Liberal Fluid Group	4.41265	0.882155
Baseline	Alive	Restrictive Fluid Group	4.35173	0.881154
Baseline	Alive	Liberal Fluid Group	4.90857	0.882155
Baseline	Alive	Liberal Fluid Group	7.09047	0.882155
Baseline	Alive	Restrictive Fluid Group	4.16723	0.881154
Baseline	Dead	Liberal Fluid Group	6.70643	0.86217
Baseline	Alive	Liberal Fluid Group	1.04169	0.882155
Baseline	Alive	Restrictive Fluid Group	3.3127	0.881154
Baseline	Alive	Liberal Fluid Group	1.37386	0.882155
Baseline	Alive	Restrictive Fluid Group	5.39978	0.881154
Baseline	Alive	Restrictive Fluid Group	1.04169	0.881154
Baseline	Alive	Liberal Fluid Group	5.32113	0.882155
Baseline	Alive	Liberal Fluid Group	8.62816	0.882155
Baseline	Dead	Restrictive Fluid Group	5.31418	0.86217
Baseline	Alive	Restrictive Fluid Group	2.42615	0.881154
Baseline	Dead	Restrictive Fluid Group	4.14718	0.86217
Baseline	Alive	Liberal Fluid Group	3.34018	0.882155
Baseline	Alive	Liberal Fluid Group	1.06299	0.882155
Baseline	Alive	Restrictive Fluid Group	3.69438	0.881154
Baseline	Dead	Liberal Fluid Group	5.19003	0.86217
Baseline	Alive	Liberal Fluid Group	2.09626	0.882155
Baseline	Dead	Liberal Fluid Group	4.59332	0.86217
Baseline	Alive	Liberal Fluid Group	3.36693	0.882155
Baseline	Alive	Restrictive Fluid Group	2.12691	0.881154
Baseline	Alive	Restrictive Fluid Group	2.41383	0.881154
Baseline	Alive	Liberal Fluid Group	2.88526	0.882155
Baseline	Alive	Liberal Fluid Group	3.37132	0.882155
Baseline	Alive	Restrictive Fluid Group	4.28512	0.881154
Baseline	Dead	Restrictive Fluid Group	2.06466	0.86217
Baseline	Alive	Restrictive Fluid Group	7.81548	0.881154
Baseline	Alive	Restrictive Fluid Group	4.83966	0.881154
Baseline	Alive	Liberal Fluid Group	6.1626	0.882155
Baseline	Dead	Restrictive Fluid Group	3.76794	0.86217
Baseline	Alive	Restrictive Fluid Group	2.94053	0.881154
Baseline	Alive	Liberal Fluid Group	7.66745	0.882155
Baseline	Alive	Restrictive Fluid Group	5.54715	0.881154
Baseline	Alive	Restrictive Fluid Group	4.06138	0.969697
Baseline	Alive	Liberal Fluid Group	3.40502	0.882155
Baseline	Alive	Restrictive Fluid Group	2.97499	0.881154
Baseline	Alive	Restrictive Fluid Group	7.69477	0.881154
Baseline	Dead	Restrictive Fluid Group	4.27482	0.86217
Baseline	Alive	Liberal Fluid Group	3.37251	0.882155
Baseline	Alive	Restrictive Fluid Group	4.67086	0.881154
Baseline	Alive	Liberal Fluid Group	4.84945	0.882155
Baseline	Alive	Restrictive Fluid Group	7.47751	0.881154
Baseline	Alive	Restrictive Fluid Group	5.55967	0.881154
Baseline	Alive	Restrictive Fluid Group	3.55141	0.881154
Baseline	Alive	Restrictive Fluid Group	4.49886	0.881154
Baseline	Alive	Liberal Fluid Group	2.44297	0.882155
Baseline	Alive	Liberal Fluid Group	3.4563	0.882155
Baseline	Alive	Liberal Fluid Group	2.38312	0.882155
Baseline	Alive	Liberal Fluid Group	1.94009	0.882155
Baseline	Alive	Liberal Fluid Group	6.57279	0.882155
Baseline	Alive	Restrictive Fluid Group	7.39116	0.881154
Baseline	Dead	Liberal Fluid Group	8.91147	0.86217
Baseline	Alive	Liberal Fluid Group	2.38459	0.882155
Baseline	Alive	Restrictive Fluid Group	2.3523	0.881154
Baseline	Alive	Restrictive Fluid Group	2.5752	0.881154
Baseline	Alive	Liberal Fluid Group	8.64644	0.882155
Baseline	Alive	Liberal Fluid Group	2.18489	0.882155
Baseline	Alive	Restrictive Fluid Group	4.11359	0.881154
Baseline	Alive	Restrictive Fluid Group	4.88139	0.881154
Baseline	Alive	Liberal Fluid Group	6.07591	0.882155
Baseline	Alive	Restrictive Fluid Group	3.38373	0.881154
Baseline	Dead	Restrictive Fluid Group	4.83408	0.86217
Baseline	Alive	Liberal Fluid Group	2.3063	0.882155
Baseline	Alive	Restrictive Fluid Group	1.36355	0.881154
Baseline	Alive	Restrictive Fluid Group	4.30617	0.881154
Baseline	Alive	Liberal Fluid Group	4.22079	0.882155
Baseline	Alive	Restrictive Fluid Group	3.21998	0.881154
Baseline	Dead	Liberal Fluid Group	5.12147	0.86217
Baseline	Alive	Restrictive Fluid Group	3.76235	0.881154
Baseline	Alive	Liberal Fluid Group	7.78277	0.882155
Baseline	Alive	Liberal Fluid Group	3.4563	0.882155
Baseline	Alive	Restrictive Fluid Group	2.87132	0.881154
Baseline	Dead	Liberal Fluid Group	6.62594	0.86217
Baseline	Alive	Restrictive Fluid Group	8.6407	0.881154
Baseline	Dead	Restrictive Fluid Group	8.47193	0.86217
Baseline	Alive	Liberal Fluid Group	1.87486	0.882155
Baseline	Alive	Liberal Fluid Group	2.20642	0.882155
Baseline	Alive	Restrictive Fluid Group	4.90541	0.881154
Baseline	Alive	Restrictive Fluid Group	2.18113	0.881154
Baseline	Alive	Liberal Fluid Group	4.55651	0.969697
Baseline	Alive	Restrictive Fluid Group	2.2113	0.881154
Baseline	Dead	Liberal Fluid Group	2.83428	0.86217
Baseline	Alive	Restrictive Fluid Group	5.71766	0.881154
Baseline	Alive	Restrictive Fluid Group	2.69472	0.881154
Baseline	Dead	Liberal Fluid Group	3.53777	0.86217
Baseline	Alive	Liberal Fluid Group	4.48959	0.969697
Baseline	Alive	Restrictive Fluid Group	2.18113	0.881154
Baseline	Alive	Restrictive Fluid Group	3.3006	0.881154
Baseline	Alive	Liberal Fluid Group	3.15519	0.882155
Baseline	Alive	Restrictive Fluid Group	3.12171	0.881154
Baseline	Alive	Liberal Fluid Group	9.01074	0.882155
Baseline	Alive	Restrictive Fluid Group	2.91138	0.881154
Baseline	Dead	Restrictive Fluid Group	2.49451	0.86217
Baseline	Alive	Restrictive Fluid Group	1.85913	0.881154
Baseline	Dead	Liberal Fluid Group	5.68555	0.86217
Baseline	Alive	Restrictive Fluid Group	5.88596	0.881154
Baseline	Alive	Liberal Fluid Group	7.21047	0.882155
Baseline	Dead	Restrictive Fluid Group	3.65729	0.86217
Baseline	Alive	Restrictive Fluid Group	8.53181	0.881154
Baseline	Alive	Liberal Fluid Group	5.58867	0.882155
Baseline	Alive	Liberal Fluid Group	3.01028	0.882155
Baseline	Dead	Restrictive Fluid Group	2.69717	0.86217
Baseline	Alive	Liberal Fluid Group	6.24885	0.882155
Baseline	Alive	Liberal Fluid Group	2.44859	0.882155
Baseline	Alive	Liberal Fluid Group	1.15708	0.882155
Baseline	Dead	Liberal Fluid Group	3.12171	0.86217
Baseline	Alive	Restrictive Fluid Group	3.51763	0.881154
Baseline	Dead	Liberal Fluid Group	4.0442	0.86217
Baseline	Alive	Restrictive Fluid Group	2.67864	0.881154
Baseline	Alive	Restrictive Fluid Group	3.86556	0.969697
Baseline	Alive	Restrictive Fluid Group	4.42038	0.881154
Baseline	Alive	Restrictive Fluid Group	3.41043	0.881154
Baseline	Alive	Restrictive Fluid Group	3.57303	0.881154
Baseline	Dead	Liberal Fluid Group	2.37763	0.86217
Baseline	Alive	Liberal Fluid Group	0.83389	0.882155
Baseline	Alive	Liberal Fluid Group	1.44869	0.882155
Baseline	Alive	Restrictive Fluid Group	8.42578	0.881154
Baseline	Alive	Liberal Fluid Group	4.32461	0.882155
Baseline	Dead	Liberal Fluid Group	4.35519	0.86217
Baseline	Alive	Liberal Fluid Group	2.73324	0.882155
Baseline	Alive	Restrictive Fluid Group	1.3833	0.881154
Baseline	Alive	Restrictive Fluid Group	2.98989	0.881154
Baseline	Alive	Liberal Fluid Group	3.65389	0.882155
Baseline	Alive	Liberal Fluid Group	6.86799	0.882155
Baseline	Alive	Restrictive Fluid Group	2.56738	0.881154
Baseline	Dead	Liberal Fluid Group	8.99681	0.86217
Baseline	Alive	Liberal Fluid Group	1.48819	0.882155
Baseline	Alive	Restrictive Fluid Group	8.38242	0.881154
Baseline	Alive	Liberal Fluid Group	3.34041	0.882155
Baseline	Alive	Liberal Fluid Group	4.18674	0.882155
Baseline	Alive	Liberal Fluid Group	6.10157	0.882155
Baseline	Alive	Restrictive Fluid Group	6.34207	0.881154
Baseline	Dead	Liberal Fluid Group	3.93883	0.86217
Baseline	Alive	Restrictive Fluid Group	0.71735	0.881154
Baseline	Alive	Liberal Fluid Group	1.06903	0.882155
Baseline	Alive	Liberal Fluid Group	7.99406	0.882155
Baseline	Dead	Liberal Fluid Group	4.33063	0.86217
Baseline	Alive	Restrictive Fluid Group	8.16619	0.881154
Baseline	Alive	Liberal Fluid Group	4.77969	0.969697
Baseline	Dead	Restrictive Fluid Group	4.56089	0.86217
Baseline	Alive	Restrictive Fluid Group	1.94729	0.881154
Baseline	Alive	Liberal Fluid Group	4.89797	0.969697
Baseline	Alive	Liberal Fluid Group	1.68074	0.882155
Baseline	Dead	Liberal Fluid Group	4.33847	0.86217
Baseline	Alive	Restrictive Fluid Group	6.27768	0.881154
Baseline	Alive	Restrictive Fluid Group	2.71288	0.881154
Baseline	Alive	Restrictive Fluid Group	6.61749	0.881154
Baseline	Dead	Liberal Fluid Group	3.80675	0.86217
Baseline	Alive	Liberal Fluid Group	9.18034	0.882155
Baseline	Alive	Restrictive Fluid Group	8.47065	0.881154
Baseline	Alive	Restrictive Fluid Group	2.82064	0.881154
Baseline	Dead	Restrictive Fluid Group	9.34535	0.86217
Baseline	Alive	Restrictive Fluid Group	9.19291	0.881154
Baseline	Dead	Restrictive Fluid Group	5.19654	0.86217
Baseline	Alive	Liberal Fluid Group	8.89715	0.969697
Baseline	Alive	Restrictive Fluid Group	9.29364	0.881154
Baseline	Alive	Restrictive Fluid Group	4.78365	0.881154
Baseline	Alive	Liberal Fluid Group	4.33847	0.882155
Baseline	Alive	Restrictive Fluid Group	2.15247	0.881154
Baseline	Dead	Restrictive Fluid Group	3.4677	0.86217
Baseline	Alive	Liberal Fluid Group	6.58839	0.882155
Baseline	Alive	Restrictive Fluid Group	5.29914	0.969697
Baseline	Alive	Liberal Fluid Group	3.42174	0.882155
Baseline	Alive	Restrictive Fluid Group	2.55324	0.881154
Baseline	Alive	Liberal Fluid Group	2.40979	0.882155
Baseline	Alive	Liberal Fluid Group	4.85668	0.882155
Baseline	Alive	Liberal Fluid Group	4.05709	0.882155
Baseline	Dead	Restrictive Fluid Group	2.74529	0.86217
Baseline	Dead	Restrictive Fluid Group	2.54529	0.86217
Baseline	Alive	Restrictive Fluid Group	5.14902	0.881154
Baseline	Alive	Restrictive Fluid Group	2.22412	0.881154
Baseline	Dead	Liberal Fluid Group	4.41131	0.86217
Baseline	Alive	Restrictive Fluid Group	4.79472	0.881154
Baseline	Dead	Restrictive Fluid Group	3.86042	0.86217
Baseline	Alive	Restrictive Fluid Group	2.6272	0.881154
Baseline	Alive	Liberal Fluid Group	3.55911	0.882155
Baseline	Alive	Liberal Fluid Group	8.80865	0.882155
Baseline	Alive	Restrictive Fluid Group	4.7637	0.881154
Baseline	Alive	Liberal Fluid Group	2.2436	0.882155
Baseline	Alive	Restrictive Fluid Group	9.55005	0.881154
Baseline	Dead	Liberal Fluid Group	3.57899	0.86217
Baseline	Alive	Restrictive Fluid Group	3.52166	0.881154
Baseline	Alive	Liberal Fluid Group	6.56132	0.969697
Baseline	Alive	Restrictive Fluid Group	6.02754	0.881154
Baseline	Alive	Liberal Fluid Group	4.52267	0.882155
Baseline	Alive	Liberal Fluid Group	3.45068	0.882155
Baseline	Dead	Restrictive Fluid Group	3.47512	0.86217
Baseline	Alive	Liberal Fluid Group	4.68908	0.882155
Baseline	Alive	Restrictive Fluid Group	8.36594	0.881154
Baseline	Alive	Liberal Fluid Group	1.43109	0.882155
Baseline	Alive	Restrictive Fluid Group	3.31133	0.881154
Baseline	Alive	Restrictive Fluid Group	7.37874	0.881154
Baseline	Alive	Liberal Fluid Group	7.76455	0.882155
Baseline	Alive	Liberal Fluid Group	5.5161	0.882155
Baseline	Alive	Liberal Fluid Group	9.31585	0.882155
Baseline	Dead	Restrictive Fluid Group	3.6268	0.86217
Baseline	Alive	Liberal Fluid Group	2.09778	0.882155
Baseline	Alive	Liberal Fluid Group	4.3636	0.882155
Baseline	Alive	Restrictive Fluid Group	9.09313	0.881154
Baseline	Dead	Liberal Fluid Group	4.57736	0.86217
Baseline	Alive	Liberal Fluid Group	8.24078	0.882155
Baseline	Alive	Liberal Fluid Group	2.19086	0.882155
Baseline	Alive	Liberal Fluid Group	4.465	0.882155
Baseline	Dead	Restrictive Fluid Group	6.86745	0.86217
Baseline	Alive	Liberal Fluid Group	4.86009	0.882155
Baseline	Dead	Restrictive Fluid Group	5.16043	0.86217
Baseline	Alive	Liberal Fluid Group	2.06151	0.882155
Baseline	Alive	Restrictive Fluid Group	5.61637	0.881154
Baseline	Alive	Restrictive Fluid Group	5.19235	0.881154
Baseline	Dead	Restrictive Fluid Group	4.68655	0.86217
Baseline	Dead	Liberal Fluid Group	6.59526	0.86217
Baseline	Alive	Liberal Fluid Group	7.56856	0.882155
Baseline	Alive	Liberal Fluid Group	1.56188	0.882155
Baseline	Dead	Restrictive Fluid Group	4.41518	0.86217
Baseline	Alive	Restrictive Fluid Group	2.65596	0.881154
Baseline	Alive	Restrictive Fluid Group	9.51925	0.881154
Baseline	Dead	Liberal Fluid Group	8.27755	0.86217
Baseline	Alive	Restrictive Fluid Group	4.52959	0.881154
Baseline	Alive	Liberal Fluid Group	1.68074	0.882155
Baseline	Alive	Restrictive Fluid Group	5.76508	0.881154
Baseline	Alive	Liberal Fluid Group	4.39571	0.882155
Baseline	Alive	Liberal Fluid Group	7.92238	0.882155
Baseline	Alive	Liberal Fluid Group	5.88437	0.969697
Baseline	Alive	Restrictive Fluid Group	3.89868	0.881154
Baseline	Alive	Liberal Fluid Group	2.25367	0.882155
Baseline	Dead	Restrictive Fluid Group	5.93752	0.86217
Baseline	Alive	Liberal Fluid Group	3.16726	0.882155
Baseline	Alive	Liberal Fluid Group	2.26812	0.882155
Baseline	Alive	Restrictive Fluid Group	7.12823	0.881154
Baseline	Alive	Restrictive Fluid Group	6.00624	0.881154
Baseline	Dead	Liberal Fluid Group	1.62787	0.86217
Baseline	Alive	Restrictive Fluid Group	3.87825	0.881154
Baseline	Alive	Liberal Fluid Group	5.86412	0.882155
Baseline	Alive	Liberal Fluid Group	2.33743	0.882155
Baseline	Dead	Restrictive Fluid Group	4.82778	0.86217
Baseline	Alive	Liberal Fluid Group	4.62839	0.882155
Baseline	Alive	Restrictive Fluid Group	1.7083	0.881154
Baseline	Alive	Liberal Fluid Group	2.27476	0.882155
Baseline	Alive	Liberal Fluid Group	1.82445	0.882155
Baseline	Dead	Restrictive Fluid Group	7.39013	0.86217
Baseline	Alive	Liberal Fluid Group	2.66611	0.882155
Baseline	Dead	Liberal Fluid Group	3.60275	0.86217
Baseline	Alive	Liberal Fluid Group	2.84628	0.882155
Baseline	Alive	Liberal Fluid Group	4.31012	0.882155
Baseline	Alive	Liberal Fluid Group	5.78168	0.882155
Baseline	Alive	Restrictive Fluid Group	2.0618	0.881154
Baseline	Alive	Restrictive Fluid Group	3.61043	0.881154
Baseline	Alive	Liberal Fluid Group	2.57505	0.882155
Baseline	Alive	Liberal Fluid Group	5.17625	0.882155
Baseline	Alive	Restrictive Fluid Group	3.40804	0.881154
Baseline	Alive	Restrictive Fluid Group	1.37248	0.881154
Baseline	Alive	Liberal Fluid Group	5.8827	0.882155
Baseline	Alive	Liberal Fluid Group	2.66605	0.882155
Baseline	Alive	Restrictive Fluid Group	8.62841	0.881154
Baseline	Alive	Restrictive Fluid Group	7.98311	0.881154
Baseline	Alive	Restrictive Fluid Group	7.3615	0.881154
Baseline	Alive	Liberal Fluid Group	4.44393	0.882155
Baseline	Dead	Liberal Fluid Group	7.91817	0.86217
Baseline	Alive	Restrictive Fluid Group	4.79477	0.881154
Baseline	Alive	Restrictive Fluid Group	1.86811	0.881154
Baseline	Alive	Restrictive Fluid Group	3.00778	0.881154
Baseline	Alive	Restrictive Fluid Group	5.08974	0.881154
Baseline	Dead	Restrictive Fluid Group	3.89594	0.86217
Baseline	Dead	Liberal Fluid Group	2.10715	0.86217
Baseline	Alive	Liberal Fluid Group	5.37812	0.882155
Baseline	Alive	Liberal Fluid Group	9.33631	0.882155
Baseline	Dead	Liberal Fluid Group	3.34107	0.86217
Baseline	Alive	Restrictive Fluid Group	3.78077	0.881154
Baseline	Alive	Restrictive Fluid Group	2.77637	0.881154
Baseline	Alive	Liberal Fluid Group	2.75912	0.882155
Baseline	Alive	Restrictive Fluid Group	6.4529	0.881154
Baseline	Alive	Restrictive Fluid Group	1.83799	0.881154
Baseline	Alive	Restrictive Fluid Group	5.10671	0.881154
Baseline	Alive	Liberal Fluid Group	4.41972	0.882155
Baseline	Dead	Liberal Fluid Group	6.51665	0.86217
Baseline	Alive	Liberal Fluid Group	4.86225	0.882155
Baseline	Alive	Restrictive Fluid Group	5.73351	0.881154
Baseline	Alive	Restrictive Fluid Group	3.57811	0.881154
Baseline	Alive	Restrictive Fluid Group	3.8049	0.881154
Baseline	Alive	Restrictive Fluid Group	1.5889	0.881154
Baseline	Alive	Restrictive Fluid Group	4.09638	0.881154
Baseline	Alive	Restrictive Fluid Group	4.22285	0.881154
Baseline	Alive	Liberal Fluid Group	4.67141	0.882155
Baseline	Alive	Restrictive Fluid Group	2.42616	0.881154
Baseline	Alive	Restrictive Fluid Group	1.13883	0.881154
Baseline	Alive	Liberal Fluid Group	2.2706	0.882155
Baseline	Alive	Restrictive Fluid Group	3.40594	0.881154
Baseline	Dead	Liberal Fluid Group	2.87913	0.86217
Baseline	Alive	Restrictive Fluid Group	8.4759	0.881154
Baseline	Alive	Liberal Fluid Group	2.05447	0.882155
Baseline	Alive	Liberal Fluid Group	3.71772	0.882155
Baseline	Alive	Restrictive Fluid Group	3.65729	0.881154
Baseline	Alive	Restrictive Fluid Group	3.76313	0.881154
Baseline	Alive	Liberal Fluid Group	1.52253	0.882155
Baseline	Alive	Liberal Fluid Group	6.10205	0.882155
Baseline	Alive	Restrictive Fluid Group	4.83889	0.881154
Baseline	Alive	Restrictive Fluid Group	8.48043	0.881154
Baseline	Alive	Liberal Fluid Group	7.08593	0.882155
Baseline	Dead	Restrictive Fluid Group	5.21849	0.86217
Baseline	Alive	Liberal Fluid Group	3.29625	0.882155
Baseline	Alive	Liberal Fluid Group	2.81876	0.882155
Baseline	Alive	Liberal Fluid Group	6.92654	0.882155
Baseline	Dead	Restrictive Fluid Group	9.62663	0.86217
Baseline	Alive	Restrictive Fluid Group	4.4621	0.881154
Baseline	Dead	Liberal Fluid Group	4.43225	0.86217
Baseline	Alive	Restrictive Fluid Group	5.29289	0.881154
Baseline	Alive	Liberal Fluid Group	3.76538	0.882155
Baseline	Alive	Restrictive Fluid Group	1.52253	0.881154
Baseline	Alive	Liberal Fluid Group	4.84903	0.882155
Baseline	Dead	Restrictive Fluid Group	2.97151	0.86217
Baseline	Alive	Restrictive Fluid Group	6.86745	0.881154
Baseline	Dead	Restrictive Fluid Group	3.89049	0.86217
Baseline	Dead	Restrictive Fluid Group	2.95291	0.86217
Baseline	Dead	Liberal Fluid Group	5.52964	0.86217
Baseline	Alive	Liberal Fluid Group	4.59954	0.882155
Baseline	Alive	Liberal Fluid Group	2.95291	0.882155
Baseline	Alive	Liberal Fluid Group	6.743	0.882155
Baseline	Dead	Restrictive Fluid Group	7.61575	0.86217
Baseline	Dead	Liberal Fluid Group	3.16854	0.86217
Baseline	Dead	Restrictive Fluid Group	7.40786	0.86217
Baseline	Alive	Liberal Fluid Group	6.91072	0.882155
Baseline	Alive	Restrictive Fluid Group	7.5635	0.881154
Baseline	Alive	Restrictive Fluid Group	2.68739	0.881154
Baseline	Alive	Liberal Fluid Group	3.13215	0.882155
Baseline	Dead	Liberal Fluid Group	8.32863	0.86217
Baseline	Alive	Liberal Fluid Group	1.42535	0.882155
Baseline	Alive	Restrictive Fluid Group	3.28271	0.881154
Baseline	Alive	Restrictive Fluid Group	4.96161	0.881154
Baseline	Alive	Liberal Fluid Group	1.42413	0.882155
Baseline	Alive	Liberal Fluid Group	4.5835	0.882155
Baseline	Alive	Restrictive Fluid Group	1.4362	0.881154
Baseline	Alive	Restrictive Fluid Group	8.21844	0.881154
Baseline	Alive	Liberal Fluid Group	4.77122	0.882155
Baseline	Alive	Liberal Fluid Group	3.5338	0.882155
Baseline	Alive	Liberal Fluid Group	6.49214	0.882155
Baseline	Alive	Restrictive Fluid Group	8.382	0.881154
Baseline	Alive	Restrictive Fluid Group	3.90142	0.881154
Baseline	Alive	Restrictive Fluid Group	4.53515	0.881154
Baseline	Alive	Liberal Fluid Group	4.67618	0.882155
Baseline	Alive	Liberal Fluid Group	3.28271	0.882155
Baseline	Alive	Restrictive Fluid Group	4.56022	0.881154
Baseline	Alive	Restrictive Fluid Group	9.11028	0.881154
Baseline	Alive	Restrictive Fluid Group	2.77569	0.881154
Baseline	Dead	Liberal Fluid Group	2.35615	0.86217
Baseline	Alive	Restrictive Fluid Group	7.00671	0.881154
Baseline	Alive	Restrictive Fluid Group	4.11973	0.881154
Baseline	Dead	Restrictive Fluid Group	7.3847	0.86217
Baseline	Dead	Liberal Fluid Group	4.66414	0.86217
Baseline	Alive	Restrictive Fluid Group	3.72536	0.881154
Baseline	Alive	Liberal Fluid Group	7.23701	0.882155
Baseline	Alive	Restrictive Fluid Group	2.19428	0.881154
Baseline	Alive	Restrictive Fluid Group	1.42535	0.881154
Baseline	Dead	Restrictive Fluid Group	4.83675	0.86217
Baseline	Alive	Restrictive Fluid Group	9.70594	0.881154
Baseline	Dead	Liberal Fluid Group	9.64407	0.86217
Baseline	Alive	Restrictive Fluid Group	3.92421	0.881154
Baseline	Alive	Restrictive Fluid Group	3.68811	0.881154
Baseline	Alive	Liberal Fluid Group	2.68739	0.882155
Baseline	Alive	Restrictive Fluid Group	3.26997	0.881154
Baseline	Alive	Liberal Fluid Group	3.0304	0.882155
Baseline	Alive	Restrictive Fluid Group	5.71221	0.881154
Baseline	Alive	Restrictive Fluid Group	4.66711	0.881154
Baseline	Alive	Restrictive Fluid Group	5.42983	0.881154
Baseline	Alive	Restrictive Fluid Group	4.26453	0.881154
Baseline	Alive	Restrictive Fluid Group	4.41807	0.881154
Baseline	Alive	Restrictive Fluid Group	6.45733	0.881154
Baseline	Dead	Liberal Fluid Group	9.04578	0.86217
Baseline	Alive	Restrictive Fluid Group	8.68214	0.881154
Baseline	Alive	Restrictive Fluid Group	3.20927	0.881154
Baseline	Dead	Liberal Fluid Group	9.49278	0.86217
Baseline	Dead	Restrictive Fluid Group	4.17463	0.86217
Baseline	Dead	Liberal Fluid Group	9.21805	0.86217
Baseline	Alive	Liberal Fluid Group	5.00311	0.882155
Baseline	Dead	Restrictive Fluid Group	4.02299	0.86217
Baseline	Alive	Restrictive Fluid Group	2.68739	0.881154
Baseline	Dead	Restrictive Fluid Group	3.17778	0.86217
Baseline	Dead	Restrictive Fluid Group	7.55292	0.86217
Baseline	Alive	Restrictive Fluid Group	8.09641	0.881154
Baseline	Alive	Liberal Fluid Group	6.46485	0.882155
Baseline	Alive	Liberal Fluid Group	6.48148	0.882155
Baseline	Alive	Liberal Fluid Group	8.93646	0.882155
Baseline	Alive	Restrictive Fluid Group	3.28899	0.881154
Baseline	Alive	Restrictive Fluid Group	2.09778	0.881154
Baseline	Alive	Restrictive Fluid Group	3.58162	0.881154
Baseline	Alive	Liberal Fluid Group	1.49709	0.882155
Baseline	Alive	Restrictive Fluid Group	6.35674	0.881154
Baseline	Alive	Liberal Fluid Group	4.32787	0.882155
Baseline	Alive	Restrictive Fluid Group	8.85005	0.881154
Baseline	Alive	Restrictive Fluid Group	3.28418	0.881154
Baseline	Dead	Restrictive Fluid Group	4.10486	0.86217
Baseline	Dead	Liberal Fluid Group	3.41725	0.86217
Baseline	Alive	Restrictive Fluid Group	4.75211	0.881154
Baseline	Alive	Liberal Fluid Group	4.9029	0.882155
Baseline	Alive	Liberal Fluid Group	6.58403	0.882155
Baseline	Alive	Restrictive Fluid Group	4.48288	0.881154
Baseline	Alive	Liberal Fluid Group	5.61233	0.882155
Baseline	Alive	Restrictive Fluid Group	2.65596	0.881154
Baseline	Alive	Liberal Fluid Group	7.28195	0.882155
Baseline	Alive	Restrictive Fluid Group	4.18497	0.881154
Baseline	Alive	Restrictive Fluid Group	3.68621	0.881154
Baseline	Alive	Liberal Fluid Group	8.01641	0.882155
Baseline	Alive	Restrictive Fluid Group	4.59705	0.881154
Baseline	Alive	Liberal Fluid Group	1.8761	0.882155
Baseline	Alive	Restrictive Fluid Group	3.21443	0.881154
Baseline	Alive	Restrictive Fluid Group	6.96482	0.881154
Baseline	Alive	Restrictive Fluid Group	6.41284	0.881154
Baseline	Alive	Liberal Fluid Group	3.22075	0.882155
Baseline	Alive	Liberal Fluid Group	4.95221	0.882155
Baseline	Alive	Restrictive Fluid Group	2.59178	0.881154
Baseline	Alive	Restrictive Fluid Group	9.5681	0.881154
Baseline	Dead	Liberal Fluid Group	2.27476	0.86217
Baseline	Alive	Restrictive Fluid Group	3.89423	0.881154
Baseline	Alive	Restrictive Fluid Group	2.96095	0.881154
Baseline	Alive	Restrictive Fluid Group	9.03091	0.881154
Baseline	Alive	Liberal Fluid Group	4.09636	0.882155
Baseline	Alive	Liberal Fluid Group	2.30296	0.882155
Baseline	Alive	Restrictive Fluid Group	3.2447	0.881154
Baseline	Alive	Restrictive Fluid Group	4.47925	0.881154
Baseline	Alive	Liberal Fluid Group	9.47298	0.882155
Baseline	Alive	Liberal Fluid Group	5.91049	0.882155
Baseline	Dead	Liberal Fluid Group	9.38198	0.86217
Baseline	Alive	Liberal Fluid Group	1.48908	0.882155
Baseline	Alive	Restrictive Fluid Group	8.90143	0.881154
Baseline	Alive	Liberal Fluid Group	2.99153	0.882155
Baseline	Alive	Liberal Fluid Group	3.75112	0.882155
Baseline	Alive	Liberal Fluid Group	2.89697	0.882155
Baseline	Dead	Restrictive Fluid Group	4.56175	0.86217
Baseline	Alive	Restrictive Fluid Group	2.73692	0.881154
Baseline	Dead	Restrictive Fluid Group	2.37318	0.86217
Baseline	Dead	Liberal Fluid Group	5.09728	0.86217
Baseline	Alive	Restrictive Fluid Group	1.20116	0.881154
Baseline	Alive	Liberal Fluid Group	2.16335	0.882155
Baseline	Dead	Restrictive Fluid Group	8.91062	0.86217
Baseline	Alive	Restrictive Fluid Group	8.09625	0.881154
Baseline	Alive	Restrictive Fluid Group	3.68325	0.881154
Baseline	Alive	Liberal Fluid Group	1.48908	0.882155
Baseline	Alive	Liberal Fluid Group	3.35686	0.882155
Baseline	Alive	Liberal Fluid Group	2.14663	0.882155
Baseline	Dead	Restrictive Fluid Group	6.86902	0.86217
Baseline	Dead	Restrictive Fluid Group	6.65135	0.86217
Baseline	Alive	Liberal Fluid Group	3.53644	0.882155
Baseline	Alive	Restrictive Fluid Group	2.73692	0.881154
Baseline	Alive	Restrictive Fluid Group	3.39856	0.881154
Baseline	Dead	Restrictive Fluid Group	2.24319	0.86217
Baseline	Alive	Restrictive Fluid Group	5.00988	0.881154
Baseline	Alive	Restrictive Fluid Group	2.99153	0.881154
Baseline	Alive	Restrictive Fluid Group	2.65596	0.881154
Baseline	Alive	Liberal Fluid Group	3.09205	0.882155
Baseline	Alive	Restrictive Fluid Group	9.38198	0.881154
Baseline	Dead	Restrictive Fluid Group	3.57033	0.86217
Baseline	Alive	Restrictive Fluid Group	3.57674	0.881154
Baseline	Alive	Liberal Fluid Group	6.28461	0.882155
Baseline	Alive	Restrictive Fluid Group	4.64624	0.881154
Baseline	Alive	Liberal Fluid Group	0.952718	0.882155
Baseline	Alive	Liberal Fluid Group	3.24239	0.882155
Baseline	Alive	Liberal Fluid Group	6.8325	0.882155
Baseline	Alive	Restrictive Fluid Group	6.08582	0.881154
Baseline	Alive	Liberal Fluid Group	1.47068	0.882155
Baseline	Alive	Restrictive Fluid Group	6.32749	0.881154
Baseline	Alive	Restrictive Fluid Group	3.48748	0.881154
Baseline	Alive	Restrictive Fluid Group	2.9679	0.881154
Baseline	Alive	Liberal Fluid Group	3.80304	0.882155
Baseline	Alive	Restrictive Fluid Group	2.24332	0.881154
Baseline	Alive	Liberal Fluid Group	2.90292	0.882155
Baseline	Dead	Restrictive Fluid Group	6.10142	0.86217
Baseline	Dead	Liberal Fluid Group	4.62774	0.86217
Baseline	Dead	Liberal Fluid Group	7.94096	0.86217
Baseline	Dead	Restrictive Fluid Group	8.56312	0.86217
Baseline	Dead	Restrictive Fluid Group	6.87667	0.86217
Baseline	Alive	Restrictive Fluid Group	1.76363	0.881154
Baseline	Dead	Restrictive Fluid Group	6.26028	0.86217
Baseline	Alive	Liberal Fluid Group	3.49691	0.882155
Baseline	Alive	Restrictive Fluid Group	0.699551	0.881154
Baseline	Alive	Restrictive Fluid Group	4.98412	0.881154
Baseline	Dead	Restrictive Fluid Group	4.37091	0.86217
Baseline	Dead	Liberal Fluid Group	9.13074	0.86217
Baseline	Alive	Liberal Fluid Group	4.08703	0.882155
Baseline	Alive	Restrictive Fluid Group	3.59957	0.881154
Baseline	Dead	Liberal Fluid Group	9.19316	0.86217
Baseline	Dead	Restrictive Fluid Group	4.39463	0.86217
Baseline	Alive	Restrictive Fluid Group	2.17739	0.881154
Baseline	Alive	Restrictive Fluid Group	2.5688	0.881154
Baseline	Alive	Liberal Fluid Group	3.25436	0.969697
Baseline	Alive	Restrictive Fluid Group	3.20369	0.881154
Baseline	Alive	Liberal Fluid Group	2.09778	0.882155
Baseline	Alive	Restrictive Fluid Group	2.42615	0.881154
Baseline	Alive	Liberal Fluid Group	6.86745	0.882155
Baseline	Alive	Liberal Fluid Group	3.20369	0.882155
Baseline	Dead	Liberal Fluid Group	3.20369	0.86217
Baseline	Alive	Restrictive Fluid Group	7.30058	0.881154
Baseline	Alive	Liberal Fluid Group	2.65596	0.882155
Baseline	Alive	Liberal Fluid Group	1.51334	0.882155
Baseline	Alive	Restrictive Fluid Group	2.97711	0.881154
Baseline	Alive	Restrictive Fluid Group	4.96648	0.881154
Baseline	Alive	Restrictive Fluid Group	2.65596	0.881154
Baseline	Alive	Liberal Fluid Group	2.42615	0.882155
Baseline	Dead	Liberal Fluid Group	8.05519	0.86217
Baseline	Alive	Restrictive Fluid Group	5.56847	0.881154
Baseline	Dead	Liberal Fluid Group	4.15157	0.86217
Baseline	Alive	Restrictive Fluid Group	4.08058	0.881154
Baseline	Alive	Liberal Fluid Group	8.0609	0.882155
Baseline	Alive	Liberal Fluid Group	4.52022	0.882155
Baseline	Alive	Restrictive Fluid Group	8.21095	0.881154
Baseline	Dead	Restrictive Fluid Group	7.86352	0.86217
Baseline	Alive	Liberal Fluid Group	6.31842	0.882155
Baseline	Dead	Liberal Fluid Group	5.22879	0.86217
Baseline	Dead	Restrictive Fluid Group	5.32852	0.86217
Baseline	Alive	Restrictive Fluid Group	7.62698	0.881154
Baseline	Alive	Liberal Fluid Group	1.51334	0.882155
Baseline	Alive	Liberal Fluid Group	6.86745	0.882155
Baseline	Alive	Liberal Fluid Group	1.51334	0.882155
Baseline	Alive	Liberal Fluid Group	2.65596	0.882155
Baseline	Alive	Liberal Fluid Group	2.72426	0.882155
Baseline	Alive	Liberal Fluid Group	3.09862	0.882155
Baseline	Alive	Liberal Fluid Group	3.58655	0.882155
Baseline	Alive	Restrictive Fluid Group	5.18737	0.881154
Baseline	Alive	Liberal Fluid Group	8.29034	0.882155
Baseline	Alive	Liberal Fluid Group	4.85553	0.882155
Baseline	Alive	Liberal Fluid Group	5.27429	0.882155
Baseline	Alive	Restrictive Fluid Group	3.48335	0.881154
Baseline	Alive	Restrictive Fluid Group	3.85303	0.881154
Baseline	Alive	Restrictive Fluid Group	5.59875	0.881154
Baseline	Alive	Liberal Fluid Group	4.03118	0.882155
Baseline	Dead	Restrictive Fluid Group	3.37897	0.86217
Baseline	Alive	Liberal Fluid Group	4.60617	0.882155
Baseline	Alive	Liberal Fluid Group	3.72243	0.882155
Baseline	Alive	Restrictive Fluid Group	6.86745	0.881154
Baseline	Alive	Restrictive Fluid Group	4.3452	0.881154
Baseline	Alive	Liberal Fluid Group	2.95916	0.882155
Baseline	Alive	Restrictive Fluid Group	3.82409	0.881154
Baseline	Alive	Restrictive Fluid Group	2.85614	0.881154
Baseline	Dead	Restrictive Fluid Group	8.28791	0.86217
Baseline	Alive	Restrictive Fluid Group	4.1416	0.881154
Baseline	Alive	Restrictive Fluid Group	5.98701	0.881154
Baseline	Alive	Liberal Fluid Group	4.297	0.882155
Baseline	Dead	Restrictive Fluid Group	9.06675	0.86217
Baseline	Alive	Restrictive Fluid Group	3.27416	0.881154
Baseline	Alive	Restrictive Fluid Group	3.08999	0.881154
Baseline	Alive	Restrictive Fluid Group	6.33621	0.881154
Baseline	Alive	Liberal Fluid Group	3.79731	0.882155
Baseline	Alive	Liberal Fluid Group	6.87966	0.882155
Baseline	Dead	Liberal Fluid Group	1.62733	0.86217
Baseline	Dead	Restrictive Fluid Group	6.86745	0.86217
Baseline	Alive	Liberal Fluid Group	2.21446	0.882155
Baseline	Alive	Liberal Fluid Group	1.27931	0.882155
Baseline	Dead	Restrictive Fluid Group	3.6584	0.86217
Baseline	Alive	Restrictive Fluid Group	8.35846	0.881154
Baseline	Alive	Restrictive Fluid Group	3.81524	0.881154
Baseline	Dead	Restrictive Fluid Group	9.22615	0.86217
Baseline	Alive	Liberal Fluid Group	2.01913	0.882155
Baseline	Alive	Liberal Fluid Group	3.56013	0.882155
Baseline	Alive	Restrictive Fluid Group	1.06903	0.881154
Baseline	Alive	Restrictive Fluid Group	4.6711	0.881154
Baseline	Alive	Restrictive Fluid Group	7.80054	0.881154
Baseline	Alive	Restrictive Fluid Group	4.6313	0.881154
Baseline	Alive	Liberal Fluid Group	5.66782	0.882155
Baseline	Alive	Liberal Fluid Group	4.8118	0.882155
Baseline	Alive	Liberal Fluid Group	6.86745	0.882155
Baseline	Alive	Restrictive Fluid Group	8.23741	0.881154
Baseline	Alive	Restrictive Fluid Group	5.81342	0.969697
Baseline	Alive	Liberal Fluid Group	5.98412	0.882155
Baseline	Dead	Liberal Fluid Group	6.67819	0.86217
Baseline	Alive	Restrictive Fluid Group	3.87759	0.881154
Baseline	Alive	Liberal Fluid Group	2.4024	0.882155
Baseline	Alive	Restrictive Fluid Group	4.1725	0.881154
Baseline	Alive	Restrictive Fluid Group	2.12159	0.881154
Baseline	Dead	Liberal Fluid Group	7.0426	0.86217
Baseline	Alive	Liberal Fluid Group	4.11275	0.882155
Baseline	Alive	Restrictive Fluid Group	2.27998	0.881154
Baseline	Alive	Restrictive Fluid Group	1.77577	0.881154
Baseline	Dead	Liberal Fluid Group	6.39275	0.86217
Baseline	Alive	Liberal Fluid Group	3.36276	0.882155
Baseline	Alive	Liberal Fluid Group	3.59501	0.882155
Baseline	Alive	Restrictive Fluid Group	1.87486	0.881154
Baseline	Dead	Restrictive Fluid Group	4.76139	0.86217
Baseline	Alive	Restrictive Fluid Group	2.07947	0.881154
Baseline	Alive	Restrictive Fluid Group	4.96454	0.881154
Baseline	Dead	Liberal Fluid Group	4.70141	0.86217
Baseline	Alive	Liberal Fluid Group	0.982374	0.882155
Baseline	Alive	Liberal Fluid Group	4.81077	0.882155
Baseline	Dead	Liberal Fluid Group	2.97273	0.86217
Baseline	Alive	Liberal Fluid Group	4.4048	0.882155
Baseline	Alive	Restrictive Fluid Group	2.20126	0.881154
Baseline	Alive	Liberal Fluid Group	6.33938	0.882155
Baseline	Alive	Liberal Fluid Group	3.1005	0.882155
Baseline	Dead	Liberal Fluid Group	3.80664	0.86217
Baseline	Alive	Restrictive Fluid Group	1.03633	0.881154
Baseline	Dead	Liberal Fluid Group	4.14563	0.86217
Baseline	Alive	Restrictive Fluid Group	4.17172	0.881154
Baseline	Alive	Restrictive Fluid Group	4.46104	0.881154
Baseline	Dead	Restrictive Fluid Group	4.91152	0.86217
Baseline	Dead	Restrictive Fluid Group	4.4751	0.86217
Baseline	Alive	Liberal Fluid Group	2.00258	0.882155
Baseline	Alive	Liberal Fluid Group	2.92623	0.882155
Baseline	Alive	Restrictive Fluid Group	3.24886	0.881154
Baseline	Alive	Restrictive Fluid Group	2.30981	0.881154
Baseline	Alive	Liberal Fluid Group	2.69523	0.882155
Baseline	Alive	Liberal Fluid Group	3.88868	0.882155
Baseline	Alive	Restrictive Fluid Group	6.82011	0.881154
Baseline	Alive	Restrictive Fluid Group	3.92439	0.881154
Baseline	Alive	Liberal Fluid Group	3.39306	0.882155
Baseline	Alive	Liberal Fluid Group	8.55348	0.882155
Baseline	Alive	Liberal Fluid Group	5.80693	0.882155
Baseline	Alive	Liberal Fluid Group	4.4138	0.882155
Baseline	Dead	Liberal Fluid Group	3.55352	0.86217
Baseline	Alive	Restrictive Fluid Group	4.18081	0.881154
Baseline	Alive	Restrictive Fluid Group	6.40426	0.881154
Baseline	Alive	Restrictive Fluid Group	5.19423	0.881154
Baseline	Dead	Restrictive Fluid Group	9.23812	0.86217
Baseline	Alive	Liberal Fluid Group	5.40151	0.882155
Baseline	Dead	Restrictive Fluid Group	3.41275	0.86217
Baseline	Alive	Liberal Fluid Group	2.39431	0.882155
Baseline	Alive	Restrictive Fluid Group	7.32601	0.881154
Baseline	Alive	Restrictive Fluid Group	2.18474	0.881154
Baseline	Dead	Liberal Fluid Group	3.1005	0.86217
Baseline	Dead	Liberal Fluid Group	5.69206	0.86217
Baseline	Alive	Liberal Fluid Group	2.5445	0.882155
Baseline	Dead	Liberal Fluid Group	3.63874	0.86217
Baseline	Alive	Liberal Fluid Group	2.00372	0.882155
Baseline	Dead	Liberal Fluid Group	5.41067	0.86217
Baseline	Alive	Liberal Fluid Group	4.38425	0.882155
Baseline	Alive	Liberal Fluid Group	6.86745	0.882155
Baseline	Alive	Restrictive Fluid Group	1.10159	0.881154
Baseline	Alive	Restrictive Fluid Group	6.86745	0.881154
Baseline	Alive	Restrictive Fluid Group	1.47994	0.881154
Baseline	Dead	Restrictive Fluid Group	4.80725	0.86217
Baseline	Alive	Liberal Fluid Group	2.46023	0.882155
Baseline	Alive	Restrictive Fluid Group	2.95967	0.881154
Baseline	Dead	Restrictive Fluid Group	7.76074	0.86217
Baseline	Alive	Restrictive Fluid Group	3.44016	0.881154
72 Hrs	Alive	Liberal Fluid Group	2.18976	0.660079
72 Hrs	Alive	Liberal Fluid Group	2.63681	0.660079
72 Hrs	Alive	Restrictive Fluid Group	2.68863	0.645963
72 Hrs	Alive	Liberal Fluid Group	1.48935	0.660079
72 Hrs	Alive	Restrictive Fluid Group	3.62187	0.645963
72 Hrs	Alive	Liberal Fluid Group	2.06556	0.660079
72 Hrs	Alive	Liberal Fluid Group	4.55738	0.660079
72 Hrs	Alive	Restrictive Fluid Group	1.85531	0.645963
72 Hrs	Alive	Liberal Fluid Group	1.71034	0.660079
72 Hrs	Dead	Restrictive Fluid Group	4.9446	0.486804
72 Hrs	Alive	Restrictive Fluid Group	1.34295	0.645963
72 Hrs	Alive	Restrictive Fluid Group	3.82966	0.645963
72 Hrs	Alive	Liberal Fluid Group	2.6261	0.660079
72 Hrs	Alive	Restrictive Fluid Group	2.20628	0.645963
72 Hrs	Alive	Liberal Fluid Group	5.39414	0.660079
72 Hrs	Alive	Liberal Fluid Group	1.62794	0.660079
72 Hrs	Alive	Restrictive Fluid Group	2.81912	0.645963
72 Hrs	Alive	Restrictive Fluid Group	3.1689	0.969697
72 Hrs	Dead	Liberal Fluid Group	3.20499	0.486804
72 Hrs	Alive	Restrictive Fluid Group	6.46587	0.645963
72 Hrs	Alive	Restrictive Fluid Group	1.82204	0.645963
72 Hrs	Alive	Restrictive Fluid Group	3.34762	0.645963
72 Hrs	Alive	Restrictive Fluid Group	4.59237	0.645963
72 Hrs	Alive	Liberal Fluid Group	1.01664	0.660079
72 Hrs	Dead	Restrictive Fluid Group	5.2634	0.486804
72 Hrs	Alive	Liberal Fluid Group	2.35776	0.660079
72 Hrs	Alive	Restrictive Fluid Group	3.98291	0.645963
72 Hrs	Alive	Liberal Fluid Group	2.18392	0.660079
72 Hrs	Dead	Restrictive Fluid Group	3.3165	0.486804
72 Hrs	Alive	Restrictive Fluid Group	1.52334	0.645963
72 Hrs	Alive	Restrictive Fluid Group	3.76877	0.645963
72 Hrs	Alive	Liberal Fluid Group	2.43705	0.660079
72 Hrs	Dead	Liberal Fluid Group	2.12162	0.486804
72 Hrs	Dead	Liberal Fluid Group	2.66565	0.486804
72 Hrs	Alive	Liberal Fluid Group	1.38443	0.660079
72 Hrs	Alive	Liberal Fluid Group	2.13845	0.660079
72 Hrs	Dead	Restrictive Fluid Group	7.42641	0.486804
72 Hrs	Dead	Liberal Fluid Group	6.80295	0.486804
72 Hrs	Dead	Restrictive Fluid Group	2.46476	0.486804
72 Hrs	Dead	Restrictive Fluid Group	3.68896	0.486804
72 Hrs	Alive	Restrictive Fluid Group	4.10524	0.645963
72 Hrs	Alive	Liberal Fluid Group	0.197884	0.660079
72 Hrs	Alive	Liberal Fluid Group	1.85656	0.660079
72 Hrs	Alive	Restrictive Fluid Group	2.3466	0.645963
72 Hrs	Dead	Liberal Fluid Group	3.68617	0.486804
72 Hrs	Alive	Liberal Fluid Group	3.23114	0.660079
72 Hrs	Alive	Restrictive Fluid Group	1.5378	0.645963
72 Hrs	Alive	Restrictive Fluid Group	1.87337	0.645963
72 Hrs	Alive	Liberal Fluid Group	4.16268	0.660079
72 Hrs	Alive	Restrictive Fluid Group	3.38146	0.645963
72 Hrs	Alive	Liberal Fluid Group	6.20187	0.969697
72 Hrs	Alive	Liberal Fluid Group	1.62794	0.969697
72 Hrs	Alive	Restrictive Fluid Group	1.2407	0.969697
72 Hrs	Dead	Restrictive Fluid Group	2.59887	0.486804
72 Hrs	Alive	Liberal Fluid Group	2.94977	0.660079
72 Hrs	Alive	Liberal Fluid Group	2.45542	0.660079
72 Hrs	Alive	Liberal Fluid Group	2.69575	0.660079
72 Hrs	Dead	Liberal Fluid Group	3.39438	0.486804
72 Hrs	Alive	Liberal Fluid Group	6.80295	0.660079
72 Hrs	Alive	Restrictive Fluid Group	2.35984	0.645963
72 Hrs	Alive	Restrictive Fluid Group	3.18993	0.645963
72 Hrs	Alive	Liberal Fluid Group	4.8505	0.660079
72 Hrs	Alive	Restrictive Fluid Group	1.72842	0.645963
72 Hrs	Alive	Restrictive Fluid Group	2.8644	0.645963
72 Hrs	Alive	Restrictive Fluid Group	2.65963	0.645963
72 Hrs	Dead	Restrictive Fluid Group	2.13441	0.486804
72 Hrs	Dead	Liberal Fluid Group	2.20958	0.486804
72 Hrs	Dead	Restrictive Fluid Group	5.68468	0.486804
72 Hrs	Alive	Restrictive Fluid Group	2.04112	0.645963
72 Hrs	Dead	Liberal Fluid Group	5.0857	0.486804
72 Hrs	Dead	Liberal Fluid Group	7.37907	0.486804
72 Hrs	Alive	Restrictive Fluid Group	3.86612	0.645963
72 Hrs	Alive	Restrictive Fluid Group	2.77106	0.645963
72 Hrs	Dead	Restrictive Fluid Group	4.76335	0.486804
72 Hrs	Dead	Restrictive Fluid Group	1.3833	0.486804
72 Hrs	Dead	Liberal Fluid Group	4.57342	0.486804
72 Hrs	Dead	Liberal Fluid Group	2.83534	0.486804
72 Hrs	Alive	Liberal Fluid Group	2.48234	0.660079
72 Hrs	Alive	Restrictive Fluid Group	2.70281	0.645963
72 Hrs	Dead	Liberal Fluid Group	3.48994	0.486804
72 Hrs	Alive	Restrictive Fluid Group	2.13773	0.969697
72 Hrs	Alive	Liberal Fluid Group	4.73036	0.660079
72 Hrs	Dead	Liberal Fluid Group	3.58256	0.486804
72 Hrs	Alive	Restrictive Fluid Group	3.05171	0.645963
72 Hrs	Alive	Liberal Fluid Group	1.62513	0.660079
72 Hrs	Alive	Liberal Fluid Group	4.63682	0.660079
72 Hrs	Alive	Restrictive Fluid Group	1.7596	0.645963
72 Hrs	Alive	Restrictive Fluid Group	2.35075	0.645963
72 Hrs	Alive	Liberal Fluid Group	2.69575	0.969697
72 Hrs	Alive	Restrictive Fluid Group	1.48048	0.645963
72 Hrs	Dead	Liberal Fluid Group	3.99507	0.486804
72 Hrs	Dead	Liberal Fluid Group	3.4972	0.486804
72 Hrs	Alive	Restrictive Fluid Group	1.73214	0.645963
72 Hrs	Alive	Liberal Fluid Group	1.2394	0.660079
72 Hrs	Alive	Restrictive Fluid Group	5.18295	0.645963
72 Hrs	Alive	Liberal Fluid Group	0.921917	0.660079
72 Hrs	Alive	Liberal Fluid Group	3.31504	0.660079
72 Hrs	Alive	Restrictive Fluid Group	3.51379	0.645963
72 Hrs	Dead	Restrictive Fluid Group	4.07155	0.486804
72 Hrs	Alive	Liberal Fluid Group	1.56253	0.660079
72 Hrs	Alive	Liberal Fluid Group	2.3217	0.660079
72 Hrs	Alive	Liberal Fluid Group	4.54624	0.660079
72 Hrs	Alive	Liberal Fluid Group	1.78633	0.660079
72 Hrs	Alive	Restrictive Fluid Group	3.84286	0.645963
72 Hrs	Alive	Restrictive Fluid Group	3.60275	0.645963
72 Hrs	Alive	Restrictive Fluid Group	1.95341	0.969697
72 Hrs	Alive	Liberal Fluid Group	4.13754	0.660079
72 Hrs	Alive	Liberal Fluid Group	3.48001	0.660079
72 Hrs	Alive	Restrictive Fluid Group	2.80604	0.969697
72 Hrs	Alive	Restrictive Fluid Group	3.94042	0.969697
72 Hrs	Alive	Liberal Fluid Group	3.13854	0.660079
72 Hrs	Alive	Liberal Fluid Group	4.27577	0.660079
72 Hrs	Alive	Liberal Fluid Group	1.61415	0.660079
72 Hrs	Alive	Restrictive Fluid Group	3.80092	0.645963
72 Hrs	Alive	Liberal Fluid Group	3.74214	0.660079
72 Hrs	Alive	Liberal Fluid Group	0.916228	0.660079
72 Hrs	Dead	Liberal Fluid Group	7.29585	0.486804
72 Hrs	Alive	Liberal Fluid Group	5.52544	0.660079
72 Hrs	Alive	Liberal Fluid Group	2.05569	0.660079
72 Hrs	Alive	Liberal Fluid Group	3.15688	0.660079
72 Hrs	Alive	Restrictive Fluid Group	3.15223	0.969697
72 Hrs	Alive	Restrictive Fluid Group	3.841	0.645963
72 Hrs	Alive	Liberal Fluid Group	1.14426	0.660079
72 Hrs	Alive	Restrictive Fluid Group	3.159	0.645963
72 Hrs	Alive	Restrictive Fluid Group	1.92212	0.645963
72 Hrs	Alive	Restrictive Fluid Group	0.220941	0.645963
72 Hrs	Alive	Liberal Fluid Group	3.17905	0.660079
72 Hrs	Alive	Restrictive Fluid Group	1.03921	0.645963
72 Hrs	Dead	Restrictive Fluid Group	5.31183	0.486804
72 Hrs	Alive	Restrictive Fluid Group	3.58701	0.645963
72 Hrs	Alive	Restrictive Fluid Group	2.77974	0.645963
72 Hrs	Alive	Liberal Fluid Group	3.26146	0.660079
72 Hrs	Dead	Restrictive Fluid Group	2.1733	0.486804
72 Hrs	Alive	Liberal Fluid Group	2.72495	0.660079
72 Hrs	Alive	Liberal Fluid Group	4.53895	0.660079
72 Hrs	Dead	Restrictive Fluid Group	2.71788	0.486804
72 Hrs	Dead	Restrictive Fluid Group	5.06755	0.486804
72 Hrs	Dead	Liberal Fluid Group	3.58846	0.486804
72 Hrs	Alive	Liberal Fluid Group	4.16889	0.660079
72 Hrs	Alive	Liberal Fluid Group	3.04664	0.660079
72 Hrs	Alive	Restrictive Fluid Group	2.09367	0.645963
72 Hrs	Alive	Restrictive Fluid Group	2.24458	0.645963
72 Hrs	Alive	Restrictive Fluid Group	1.66997	0.645963
72 Hrs	Alive	Restrictive Fluid Group	3.28087	0.645963
72 Hrs	Alive	Restrictive Fluid Group	2.79953	0.645963
72 Hrs	Dead	Liberal Fluid Group	5.04913	0.486804
72 Hrs	Alive	Liberal Fluid Group	1.49567	0.660079
72 Hrs	Alive	Restrictive Fluid Group	1.3866	0.645963
72 Hrs	Alive	Restrictive Fluid Group	4.46193	0.645963
72 Hrs	Alive	Restrictive Fluid Group	2.27837	0.645963
72 Hrs	Alive	Restrictive Fluid Group	3.23154	0.645963
72 Hrs	Alive	Liberal Fluid Group	2.1733	0.660079
72 Hrs	Dead	Liberal Fluid Group	4.30725	0.486804
72 Hrs	Alive	Restrictive Fluid Group	2.62067	0.645963
72 Hrs	Alive	Restrictive Fluid Group	1.6047	0.645963
72 Hrs	Dead	Restrictive Fluid Group	3.06998	0.486804
72 Hrs	Alive	Liberal Fluid Group	1.684	0.660079
72 Hrs	Alive	Restrictive Fluid Group	0.220941	0.645963
72 Hrs	Alive	Restrictive Fluid Group	1.74121	0.645963
72 Hrs	Alive	Liberal Fluid Group	2.29078	0.660079
72 Hrs	Alive	Liberal Fluid Group	0.995958	0.660079
72 Hrs	Dead	Liberal Fluid Group	4.23554	0.486804
72 Hrs	Alive	Liberal Fluid Group	2.3888	0.660079
72 Hrs	Dead	Liberal Fluid Group	3.5391	0.486804
72 Hrs	Alive	Liberal Fluid Group	1.7954	0.660079
72 Hrs	Alive	Restrictive Fluid Group	3.14236	0.645963
72 Hrs	Alive	Restrictive Fluid Group	1.92005	0.645963
72 Hrs	Alive	Liberal Fluid Group	3.32124	0.660079
72 Hrs	Alive	Liberal Fluid Group	3.91403	0.660079
72 Hrs	Alive	Liberal Fluid Group	1.684	0.660079
72 Hrs	Alive	Restrictive Fluid Group	3.40871	0.645963
72 Hrs	Alive	Restrictive Fluid Group	4.57803	0.645963
72 Hrs	Alive	Restrictive Fluid Group	2.62067	0.645963
72 Hrs	Alive	Liberal Fluid Group	1.82571	0.660079
72 Hrs	Alive	Liberal Fluid Group	2.0726	0.660079
72 Hrs	Alive	Liberal Fluid Group	1.44845	0.660079
72 Hrs	Dead	Liberal Fluid Group	3.68201	0.486804
72 Hrs	Alive	Restrictive Fluid Group	2.36996	0.645963
72 Hrs	Alive	Liberal Fluid Group	3.47646	0.660079
72 Hrs	Alive	Restrictive Fluid Group	1.48011	0.645963
72 Hrs	Alive	Liberal Fluid Group	0.8738	0.660079
72 Hrs	Dead	Liberal Fluid Group	0.130813	0.486804
72 Hrs	Alive	Liberal Fluid Group	4.59008	0.660079
72 Hrs	Alive	Restrictive Fluid Group	2.42544	0.645963
72 Hrs	Alive	Liberal Fluid Group	2.49293	0.660079
72 Hrs	Alive	Liberal Fluid Group	1.80907	0.660079
72 Hrs	Alive	Restrictive Fluid Group	1.14197	0.645963
72 Hrs	Dead	Liberal Fluid Group	5.72775	0.486804
72 Hrs	Alive	Restrictive Fluid Group	1.15765	0.645963
72 Hrs	Alive	Restrictive Fluid Group	3.78144	0.645963
72 Hrs	Alive	Liberal Fluid Group	4.1057	0.660079
72 Hrs	Alive	Restrictive Fluid Group	1.14197	0.645963
72 Hrs	Dead	Liberal Fluid Group	3.15966	0.486804
72 Hrs	Dead	Restrictive Fluid Group	1.2407	0.486804
72 Hrs	Alive	Restrictive Fluid Group	3.20963	0.645963
72 Hrs	Dead	Liberal Fluid Group	7.29841	0.486804
72 Hrs	Alive	Restrictive Fluid Group	2.63096	0.645963
72 Hrs	Alive	Restrictive Fluid Group	3.24548	0.645963
72 Hrs	Alive	Liberal Fluid Group	3.61373	0.660079
72 Hrs	Dead	Restrictive Fluid Group	2.83521	0.486804
72 Hrs	Alive	Liberal Fluid Group	2.58018	0.660079
72 Hrs	Alive	Liberal Fluid Group	1.62489	0.660079
72 Hrs	Dead	Liberal Fluid Group	6.98601	0.486804
72 Hrs	Alive	Restrictive Fluid Group	1.62489	0.969697
72 Hrs	Alive	Restrictive Fluid Group	3.95136	0.645963
72 Hrs	Alive	Liberal Fluid Group	1.68378	0.660079
72 Hrs	Alive	Restrictive Fluid Group	2.34296	0.645963
72 Hrs	Alive	Liberal Fluid Group	3.97497	0.660079
72 Hrs	Alive	Restrictive Fluid Group	2.84414	0.645963
72 Hrs	Alive	Liberal Fluid Group	4.98007	0.660079
72 Hrs	Alive	Restrictive Fluid Group	0.27031	0.645963
72 Hrs	Alive	Liberal Fluid Group	1.48755	0.660079
72 Hrs	Alive	Restrictive Fluid Group	0.97699	0.645963
72 Hrs	Alive	Restrictive Fluid Group	4.37636	0.645963
72 Hrs	Dead	Liberal Fluid Group	0.130813	0.486804
72 Hrs	Alive	Restrictive Fluid Group	1.70741	0.645963
72 Hrs	Alive	Liberal Fluid Group	9.13074	0.660079
72 Hrs	Dead	Liberal Fluid Group	3.42684	0.486804
72 Hrs	Dead	Liberal Fluid Group	2.24586	0.486804
72 Hrs	Alive	Liberal Fluid Group	2.22456	0.660079
72 Hrs	Alive	Liberal Fluid Group	3.7402	0.660079
72 Hrs	Alive	Liberal Fluid Group	2.77467	0.660079
72 Hrs	Alive	Restrictive Fluid Group	2.79483	0.645963
72 Hrs	Alive	Liberal Fluid Group	1.55523	0.660079
72 Hrs	Alive	Restrictive Fluid Group	4.17421	0.645963
72 Hrs	Alive	Restrictive Fluid Group	3.95994	0.645963
72 Hrs	Alive	Restrictive Fluid Group	1.6456	0.645963
72 Hrs	Alive	Restrictive Fluid Group	0.834007	0.645963
72 Hrs	Dead	Restrictive Fluid Group	2.5198	0.486804
72 Hrs	Dead	Liberal Fluid Group	8.72288	0.486804
72 Hrs	Alive	Restrictive Fluid Group	2.37727	0.645963
72 Hrs	Alive	Liberal Fluid Group	1.77287	0.660079
72 Hrs	Alive	Liberal Fluid Group	3.31541	0.660079
72 Hrs	Alive	Liberal Fluid Group	2.2436	0.660079
72 Hrs	Dead	Restrictive Fluid Group	5.90608	0.486804
72 Hrs	Alive	Restrictive Fluid Group	4.20351	0.645963
72 Hrs	Dead	Liberal Fluid Group	4.96381	0.486804
72 Hrs	Alive	Liberal Fluid Group	2.24586	0.660079
72 Hrs	Dead	Liberal Fluid Group	4.2218	0.486804
72 Hrs	Alive	Restrictive Fluid Group	2.00749	0.645963
72 Hrs	Alive	Liberal Fluid Group	2.21237	0.660079
72 Hrs	Alive	Restrictive Fluid Group	1.39855	0.645963
72 Hrs	Dead	Restrictive Fluid Group	3.38985	0.486804
72 Hrs	Alive	Liberal Fluid Group	1.04449	0.660079
72 Hrs	Alive	Liberal Fluid Group	1.92199	0.660079
72 Hrs	Alive	Liberal Fluid Group	0.991488	0.660079
72 Hrs	Dead	Liberal Fluid Group	1.61564	0.486804
72 Hrs	Alive	Liberal Fluid Group	3.73641	0.660079
72 Hrs	Dead	Restrictive Fluid Group	2.03248	0.486804
72 Hrs	Alive	Liberal Fluid Group	3.40329	0.660079
72 Hrs	Alive	Liberal Fluid Group	2.66243	0.660079
72 Hrs	Alive	Liberal Fluid Group	1.88719	0.660079
72 Hrs	Alive	Liberal Fluid Group	3.52162	0.660079
72 Hrs	Alive	Restrictive Fluid Group	1.50424	0.645963
72 Hrs	Alive	Liberal Fluid Group	3.38209	0.660079
72 Hrs	Dead	Restrictive Fluid Group	3.37609	0.486804
72 Hrs	Alive	Liberal Fluid Group	2.03248	0.660079
72 Hrs	Alive	Liberal Fluid Group	1.98651	0.660079
72 Hrs	Dead	Liberal Fluid Group	2.15827	0.486804
72 Hrs	Dead	Liberal Fluid Group	2.10693	0.486804
72 Hrs	Alive	Restrictive Fluid Group	2.50657	0.645963
72 Hrs	Dead	Liberal Fluid Group	4.20963	0.486804
72 Hrs	Alive	Restrictive Fluid Group	1.57996	0.645963
72 Hrs	Dead	Restrictive Fluid Group	4.17711	0.486804
72 Hrs	Alive	Restrictive Fluid Group	2.32008	0.645963
72 Hrs	Alive	Restrictive Fluid Group	4.34894	0.645963
72 Hrs	Alive	Restrictive Fluid Group	3.57421	0.645963
72 Hrs	Alive	Liberal Fluid Group	2.19671	0.660079
72 Hrs	Alive	Restrictive Fluid Group	4.5209	0.969697
72 Hrs	Alive	Liberal Fluid Group	0.991488	0.660079
72 Hrs	Alive	Liberal Fluid Group	2.23364	0.660079
72 Hrs	Dead	Restrictive Fluid Group	1.38948	0.486804
72 Hrs	Alive	Liberal Fluid Group	2.1299	0.660079
72 Hrs	Alive	Liberal Fluid Group	2.6119	0.660079
72 Hrs	Alive	Restrictive Fluid Group	5.00349	0.645963
72 Hrs	Alive	Liberal Fluid Group	1.59318	0.660079
72 Hrs	Alive	Restrictive Fluid Group	2.71361	0.645963
72 Hrs	Alive	Liberal Fluid Group	1.94006	0.660079
72 Hrs	Alive	Liberal Fluid Group	2.45809	0.660079
72 Hrs	Alive	Liberal Fluid Group	2.99717	0.660079
72 Hrs	Alive	Restrictive Fluid Group	2.45809	0.645963
72 Hrs	Alive	Liberal Fluid Group	1.60808	0.660079
72 Hrs	Alive	Restrictive Fluid Group	2.88622	0.645963
72 Hrs	Alive	Restrictive Fluid Group	4.48122	0.645963
72 Hrs	Dead	Liberal Fluid Group	1.33732	0.486804
72 Hrs	Alive	Liberal Fluid Group	2.00967	0.660079
72 Hrs	Alive	Liberal Fluid Group	2.23364	0.660079
72 Hrs	Alive	Restrictive Fluid Group	2.39924	0.645963
72 Hrs	Alive	Restrictive Fluid Group	5.73176	0.645963
72 Hrs	Alive	Restrictive Fluid Group	2.31506	0.645963
72 Hrs	Alive	Liberal Fluid Group	2.19671	0.660079
72 Hrs	Alive	Liberal Fluid Group	3.17966	0.660079
72 Hrs	Alive	Restrictive Fluid Group	1.6593	0.645963
72 Hrs	Alive	Restrictive Fluid Group	2.46765	0.645963
72 Hrs	Alive	Restrictive Fluid Group	2.5873	0.645963
72 Hrs	Alive	Restrictive Fluid Group	1.60034	0.645963
72 Hrs	Alive	Liberal Fluid Group	1.93817	0.660079
72 Hrs	Alive	Liberal Fluid Group	2.79536	0.660079
72 Hrs	Alive	Restrictive Fluid Group	4.86967	0.969697
72 Hrs	Dead	Restrictive Fluid Group	4.5686	0.486804
72 Hrs	Alive	Restrictive Fluid Group	1.99953	0.645963
72 Hrs	Alive	Liberal Fluid Group	3.31861	0.969697
72 Hrs	Alive	Liberal Fluid Group	1.84618	0.660079
72 Hrs	Alive	Liberal Fluid Group	3.6516	0.660079
72 Hrs	Alive	Liberal Fluid Group	5.38481	0.660079
72 Hrs	Alive	Restrictive Fluid Group	2.58198	0.645963
72 Hrs	Alive	Liberal Fluid Group	3.87564	0.660079
72 Hrs	Alive	Liberal Fluid Group	2.78827	0.660079
72 Hrs	Dead	Liberal Fluid Group	2.10693	0.486804
72 Hrs	Dead	Liberal Fluid Group	2.48079	0.486804
72 Hrs	Alive	Liberal Fluid Group	1.87816	0.660079
72 Hrs	Alive	Restrictive Fluid Group	3.93765	0.645963
72 Hrs	Alive	Restrictive Fluid Group	2.542	0.645963
72 Hrs	Alive	Liberal Fluid Group	0.608539	0.660079
72 Hrs	Alive	Restrictive Fluid Group	3.59875	0.645963
72 Hrs	Alive	Liberal Fluid Group	1.99953	0.660079
72 Hrs	Alive	Restrictive Fluid Group	2.74348	0.645963
72 Hrs	Alive	Restrictive Fluid Group	2.90295	0.645963
72 Hrs	Dead	Restrictive Fluid Group	5.41719	0.486804
72 Hrs	Alive	Liberal Fluid Group	3.73289	0.969697
72 Hrs	Dead	Liberal Fluid Group	1.99953	0.486804
72 Hrs	Alive	Liberal Fluid Group	1.09986	0.660079
72 Hrs	Alive	Restrictive Fluid Group	1.65722	0.645963
72 Hrs	Alive	Restrictive Fluid Group	0.881027	0.645963
72 Hrs	Alive	Liberal Fluid Group	3.51068	0.969697
72 Hrs	Alive	Liberal Fluid Group	3.99866	0.660079
72 Hrs	Alive	Liberal Fluid Group	2.11071	0.660079
72 Hrs	Alive	Restrictive Fluid Group	1.4393	0.645963
72 Hrs	Alive	Liberal Fluid Group	4.92208	0.660079
72 Hrs	Alive	Liberal Fluid Group	1.27278	0.660079
72 Hrs	Alive	Restrictive Fluid Group	3.41572	0.645963
72 Hrs	Dead	Restrictive Fluid Group	6.90518	0.486804
72 Hrs	Dead	Restrictive Fluid Group	4.24761	0.486804
72 Hrs	Alive	Liberal Fluid Group	2.51314	0.660079
72 Hrs	Alive	Liberal Fluid Group	3.52196	0.660079
72 Hrs	Alive	Restrictive Fluid Group	3.53247	0.645963
72 Hrs	Alive	Liberal Fluid Group	2.39921	0.660079
72 Hrs	Alive	Liberal Fluid Group	4.74429	0.660079
72 Hrs	Dead	Restrictive Fluid Group	4.2116	0.486804
72 Hrs	Alive	Restrictive Fluid Group	4.00905	0.645963
72 Hrs	Alive	Liberal Fluid Group	1.03281	0.660079
72 Hrs	Dead	Restrictive Fluid Group	1.74274	0.486804
72 Hrs	Alive	Restrictive Fluid Group	1.5211	0.645963
72 Hrs	Alive	Liberal Fluid Group	1.09478	0.660079
72 Hrs	Alive	Restrictive Fluid Group	4.39141	0.645963
72 Hrs	Dead	Restrictive Fluid Group	3.20467	0.486804
72 Hrs	Alive	Liberal Fluid Group	1.38725	0.660079
72 Hrs	Alive	Liberal Fluid Group	4.36248	0.660079
72 Hrs	Alive	Liberal Fluid Group	3.13811	0.660079
72 Hrs	Alive	Liberal Fluid Group	3.79457	0.660079
72 Hrs	Alive	Liberal Fluid Group	1.23132	0.660079
72 Hrs	Alive	Liberal Fluid Group	0.500144	0.660079
72 Hrs	Alive	Liberal Fluid Group	4.11294	0.660079
72 Hrs	Alive	Restrictive Fluid Group	0.991378	0.645963
72 Hrs	Alive	Restrictive Fluid Group	2.50206	0.645963
72 Hrs	Alive	Restrictive Fluid Group	2.65612	0.645963
72 Hrs	Alive	Restrictive Fluid Group	2.12855	0.645963
72 Hrs	Alive	Liberal Fluid Group	1.3125	0.660079
72 Hrs	Alive	Restrictive Fluid Group	2.00083	0.645963
72 Hrs	Alive	Restrictive Fluid Group	0.500144	0.969697
72 Hrs	Alive	Restrictive Fluid Group	2.6749	0.645963
72 Hrs	Alive	Liberal Fluid Group	1.81611	0.660079
72 Hrs	Alive	Liberal Fluid Group	0.402961	0.660079
72 Hrs	Alive	Restrictive Fluid Group	1.42253	0.645963
72 Hrs	Alive	Restrictive Fluid Group	2.07336	0.645963
72 Hrs	Alive	Restrictive Fluid Group	3.46601	0.969697
72 Hrs	Dead	Restrictive Fluid Group	3.49023	0.486804
72 Hrs	Alive	Restrictive Fluid Group	1.14252	0.645963
72 Hrs	Alive	Liberal Fluid Group	1.60808	0.660079
72 Hrs	Alive	Restrictive Fluid Group	2.26283	0.645963
72 Hrs	Alive	Restrictive Fluid Group	2.7838	0.645963
72 Hrs	Dead	Liberal Fluid Group	3.69863	0.486804
72 Hrs	Alive	Liberal Fluid Group	2.13773	0.660079
72 Hrs	Dead	Restrictive Fluid Group	5.28522	0.486804
72 Hrs	Alive	Liberal Fluid Group	1.57966	0.660079
72 Hrs	Alive	Restrictive Fluid Group	4.94613	0.645963
72 Hrs	Alive	Liberal Fluid Group	2.95141	0.660079
72 Hrs	Alive	Restrictive Fluid Group	1.7426	0.645963
72 Hrs	Alive	Restrictive Fluid Group	3.38256	0.645963
72 Hrs	Alive	Liberal Fluid Group	3.29381	0.660079
72 Hrs	Alive	Restrictive Fluid Group	1.06773	0.645963
72 Hrs	Dead	Restrictive Fluid Group	1.84618	0.486804
72 Hrs	Alive	Liberal Fluid Group	2.3331	0.660079
72 Hrs	Alive	Restrictive Fluid Group	2.24647	0.645963
72 Hrs	Dead	Restrictive Fluid Group	3.17705	0.486804
72 Hrs	Dead	Restrictive Fluid Group	4.4297	0.486804
72 Hrs	Dead	Restrictive Fluid Group	4.44084	0.486804
72 Hrs	Dead	Restrictive Fluid Group	2.69195	0.486804
72 Hrs	Alive	Liberal Fluid Group	2.16038	0.660079
72 Hrs	Alive	Liberal Fluid Group	2.7732	0.660079
72 Hrs	Alive	Restrictive Fluid Group	1.50901	0.645963
72 Hrs	Alive	Liberal Fluid Group	2.09819	0.660079
72 Hrs	Alive	Liberal Fluid Group	1.35044	0.660079
72 Hrs	Alive	Liberal Fluid Group	3.75143	0.660079
72 Hrs	Alive	Liberal Fluid Group	4.46325	0.660079
72 Hrs	Alive	Restrictive Fluid Group	6.12274	0.645963
72 Hrs	Dead	Liberal Fluid Group	3.75926	0.486804
72 Hrs	Dead	Liberal Fluid Group	1.26046	0.486804
72 Hrs	Dead	Restrictive Fluid Group	4.45584	0.486804
72 Hrs	Alive	Liberal Fluid Group	2.66565	0.660079
72 Hrs	Alive	Restrictive Fluid Group	3.3667	0.645963
72 Hrs	Alive	Liberal Fluid Group	1.74469	0.660079
72 Hrs	Alive	Restrictive Fluid Group	2.22152	0.645963
72 Hrs	Alive	Restrictive Fluid Group	3.85247	0.645963
72 Hrs	Alive	Liberal Fluid Group	1.4329	0.660079
72 Hrs	Alive	Restrictive Fluid Group	5.05798	0.645963
72 Hrs	Alive	Liberal Fluid Group	3.52254	0.660079
72 Hrs	Alive	Liberal Fluid Group	0.938505	0.660079
72 Hrs	Alive	Liberal Fluid Group	1.16145	0.660079
72 Hrs	Alive	Liberal Fluid Group	1.36355	0.660079
72 Hrs	Alive	Restrictive Fluid Group	1.78792	0.645963
72 Hrs	Alive	Restrictive Fluid Group	-0.686035	0.645963
72 Hrs	Alive	Liberal Fluid Group	1.05138	0.660079
72 Hrs	Alive	Restrictive Fluid Group	3.21646	0.645963
72 Hrs	Alive	Liberal Fluid Group	2.66565	0.660079
72 Hrs	Dead	Restrictive Fluid Group	1.76558	0.486804
72 Hrs	Alive	Liberal Fluid Group	2.45186	0.660079
72 Hrs	Alive	Liberal Fluid Group	1.69825	0.660079
72 Hrs	Alive	Liberal Fluid Group	3.06774	0.660079
72 Hrs	Alive	Liberal Fluid Group	2.97655	0.660079
72 Hrs	Alive	Liberal Fluid Group	2.65095	0.660079
72 Hrs	Alive	Restrictive Fluid Group	2.32681	0.645963
72 Hrs	Alive	Restrictive Fluid Group	5.25132	0.645963
72 Hrs	Alive	Restrictive Fluid Group	2.99376	0.645963
72 Hrs	Alive	Restrictive Fluid Group	2.96783	0.645963
72 Hrs	Alive	Liberal Fluid Group	2.18381	0.660079
72 Hrs	Alive	Restrictive Fluid Group	3.39443	0.645963
72 Hrs	Alive	Restrictive Fluid Group	2.93217	0.645963
72 Hrs	Dead	Liberal Fluid Group	4.06421	0.486804
72 Hrs	Alive	Restrictive Fluid Group	3.25746	0.645963
72 Hrs	Dead	Liberal Fluid Group	1.67931	0.486804
72 Hrs	Alive	Restrictive Fluid Group	1.81611	0.645963
72 Hrs	Alive	Restrictive Fluid Group	3.10738	0.645963
72 Hrs	Dead	Restrictive Fluid Group	2.1038	0.486804
72 Hrs	Alive	Liberal Fluid Group	0.712895	0.660079
72 Hrs	Alive	Restrictive Fluid Group	4.20567	0.645963
72 Hrs	Alive	Restrictive Fluid Group	0.583297	0.645963
72 Hrs	Alive	Restrictive Fluid Group	3.21014	0.645963
72 Hrs	Alive	Restrictive Fluid Group	1.81611	0.645963
72 Hrs	Dead	Liberal Fluid Group	4.30419	0.486804
72 Hrs	Dead	Restrictive Fluid Group	4.16933	0.486804
72 Hrs	Alive	Restrictive Fluid Group	2.77523	0.645963
72 Hrs	Dead	Restrictive Fluid Group	2.82988	0.486804
72 Hrs	Alive	Liberal Fluid Group	2.24017	0.660079
72 Hrs	Alive	Liberal Fluid Group	2.9231	0.660079
72 Hrs	Alive	Restrictive Fluid Group	0.883324	0.645963
72 Hrs	Alive	Liberal Fluid Group	3.56224	0.660079
72 Hrs	Dead	Restrictive Fluid Group	1.08529	0.486804
72 Hrs	Alive	Liberal Fluid Group	3.14798	0.660079
72 Hrs	Alive	Restrictive Fluid Group	1.63864	0.645963
72 Hrs	Alive	Liberal Fluid Group	0.76521	0.660079
72 Hrs	Alive	Liberal Fluid Group	1.25399	0.660079
72 Hrs	Alive	Restrictive Fluid Group	1.88975	0.645963
72 Hrs	Alive	Liberal Fluid Group	2.73998	0.660079
72 Hrs	Alive	Liberal Fluid Group	2.23088	0.660079
72 Hrs	Alive	Restrictive Fluid Group	1.1731	0.645963
72 Hrs	Alive	Liberal Fluid Group	1.99602	0.660079
72 Hrs	Dead	Liberal Fluid Group	1.98211	0.486804
72 Hrs	Alive	Liberal Fluid Group	2.98651	0.660079
72 Hrs	Alive	Restrictive Fluid Group	3.35246	0.645963
72 Hrs	Alive	Liberal Fluid Group	1.39883	0.660079
72 Hrs	Alive	Liberal Fluid Group	4.43267	0.969697
72 Hrs	Alive	Liberal Fluid Group	1.79945	0.660079
72 Hrs	Dead	Liberal Fluid Group	5.54548	0.486804
72 Hrs	Alive	Liberal Fluid Group	2.73449	0.660079
72 Hrs	Alive	Restrictive Fluid Group	3.10424	0.645963
72 Hrs	Alive	Restrictive Fluid Group	2.18446	0.969697
72 Hrs	Alive	Restrictive Fluid Group	1.99195	0.645963
72 Hrs	Alive	Restrictive Fluid Group	-0.54065	0.645963
72 Hrs	Alive	Restrictive Fluid Group	4.0174	0.645963
72 Hrs	Alive	Restrictive Fluid Group	0.604155	0.645963
72 Hrs	Alive	Liberal Fluid Group	2.36738	0.660079
72 Hrs	Dead	Liberal Fluid Group	3.1939	0.486804
72 Hrs	Alive	Liberal Fluid Group	2.12017	0.660079
72 Hrs	Alive	Liberal Fluid Group	4.33412	0.660079
72 Hrs	Alive	Liberal Fluid Group	2.6445	0.660079
72 Hrs	Alive	Restrictive Fluid Group	3.9436	0.645963
72 Hrs	Alive	Liberal Fluid Group	2.02456	0.660079
72 Hrs	Alive	Liberal Fluid Group	1.52211	0.660079
72 Hrs	Alive	Restrictive Fluid Group	5.81966	0.645963
72 Hrs	Alive	Restrictive Fluid Group	1.06299	0.645963
72 Hrs	Alive	Restrictive Fluid Group	1.81607	0.645963
72 Hrs	Dead	Restrictive Fluid Group	2.80173	0.486804
72 Hrs	Alive	Liberal Fluid Group	0.989259	0.660079
72 Hrs	Alive	Liberal Fluid Group	1.57888	0.660079
72 Hrs	Dead	Restrictive Fluid Group	7.97962	0.486804
72 Hrs	Dead	Restrictive Fluid Group	7.12371	0.486804
72 Hrs	Dead	Restrictive Fluid Group	3.17216	0.486804
72 Hrs	Alive	Liberal Fluid Group	2.78276	0.660079
72 Hrs	Alive	Liberal Fluid Group	2.84911	0.660079
72 Hrs	Alive	Liberal Fluid Group	3.50502	0.660079
72 Hrs	Dead	Restrictive Fluid Group	4.21056	0.486804
72 Hrs	Alive	Liberal Fluid Group	2.70703	0.660079
72 Hrs	Alive	Liberal Fluid Group	2.86373	0.660079
72 Hrs	Dead	Liberal Fluid Group	7.35707	0.486804
72 Hrs	Alive	Liberal Fluid Group	3.26516	0.660079
72 Hrs	Alive	Liberal Fluid Group	2.31869	0.660079
72 Hrs	Alive	Liberal Fluid Group	1.36355	0.660079
72 Hrs	Alive	Liberal Fluid Group	2.92016	0.660079
72 Hrs	Alive	Liberal Fluid Group	2.82678	0.660079
72 Hrs	Dead	Liberal Fluid Group	4.15525	0.486804
72 Hrs	Alive	Liberal Fluid Group	1.04169	0.660079
72 Hrs	Alive	Restrictive Fluid Group	1.92725	0.645963
72 Hrs	Alive	Liberal Fluid Group	2.63681	0.660079
72 Hrs	Alive	Liberal Fluid Group	4.45692	0.660079
72 Hrs	Dead	Restrictive Fluid Group	3.95913	0.486804
72 Hrs	Alive	Restrictive Fluid Group	2.14189	0.645963
72 Hrs	Alive	Liberal Fluid Group	2.70249	0.660079
72 Hrs	Alive	Liberal Fluid Group	1.24216	0.660079
72 Hrs	Alive	Restrictive Fluid Group	2.30614	0.645963
72 Hrs	Dead	Liberal Fluid Group	3.86556	0.486804
72 Hrs	Dead	Liberal Fluid Group	4.99751	0.486804
72 Hrs	Alive	Restrictive Fluid Group	2.53738	0.645963
72 Hrs	Alive	Liberal Fluid Group	1.81607	0.660079
72 Hrs	Alive	Liberal Fluid Group	2.29675	0.660079
72 Hrs	Dead	Restrictive Fluid Group	1.24913	0.486804
72 Hrs	Alive	Liberal Fluid Group	2.75665	0.660079
72 Hrs	Dead	Restrictive Fluid Group	4.72113	0.486804
72 Hrs	Alive	Restrictive Fluid Group	3.89866	0.645963
72 Hrs	Alive	Restrictive Fluid Group	1.79945	0.969697
72 Hrs	Alive	Liberal Fluid Group	1.51439	0.660079
72 Hrs	Alive	Restrictive Fluid Group	2.14722	0.645963
72 Hrs	Alive	Restrictive Fluid Group	2.52444	0.645963
72 Hrs	Alive	Liberal Fluid Group	2.64668	0.660079
72 Hrs	Alive	Restrictive Fluid Group	2.55015	0.645963
72 Hrs	Alive	Liberal Fluid Group	2.02456	0.660079
72 Hrs	Alive	Restrictive Fluid Group	3.69611	0.645963
72 Hrs	Alive	Restrictive Fluid Group	5.13411	0.645963
72 Hrs	Alive	Liberal Fluid Group	1.27334	0.660079
72 Hrs	Alive	Liberal Fluid Group	2.94164	0.660079
72 Hrs	Alive	Liberal Fluid Group	5.40711	0.660079
72 Hrs	Alive	Restrictive Fluid Group	4.50907	0.645963
72 Hrs	Alive	Restrictive Fluid Group	2.08783	0.645963
72 Hrs	Alive	Liberal Fluid Group	4.21944	0.660079
72 Hrs	Alive	Restrictive Fluid Group	1.65835	0.645963
72 Hrs	Alive	Liberal Fluid Group	3.48097	0.660079
72 Hrs	Dead	Restrictive Fluid Group	4.51413	0.486804
72 Hrs	Alive	Restrictive Fluid Group	3.53772	0.645963
72 Hrs	Alive	Liberal Fluid Group	1.7778	0.660079
72 Hrs	Dead	Liberal Fluid Group	4.17035	0.486804
72 Hrs	Alive	Liberal Fluid Group	3.78728	0.660079
72 Hrs	Alive	Restrictive Fluid Group	0.944203	0.645963
72 Hrs	Dead	Liberal Fluid Group	3.71237	0.486804
72 Hrs	Alive	Restrictive Fluid Group	2.74334	0.645963
72 Hrs	Alive	Liberal Fluid Group	0.972066	0.660079
72 Hrs	Alive	Liberal Fluid Group	0.745375	0.660079
72 Hrs	Alive	Liberal Fluid Group	3.03027	0.969697
72 Hrs	Alive	Restrictive Fluid Group	1.65628	0.645963
72 Hrs	Alive	Restrictive Fluid Group	1.44869	0.645963
72 Hrs	Alive	Liberal Fluid Group	4.00484	0.969697
72 Hrs	Alive	Restrictive Fluid Group	1.83996	0.645963
72 Hrs	Alive	Liberal Fluid Group	1.56798	0.660079
72 Hrs	Alive	Restrictive Fluid Group	2.88125	0.645963
72 Hrs	Alive	Restrictive Fluid Group	1.10764	0.645963
72 Hrs	Dead	Liberal Fluid Group	2.69717	0.486804
72 Hrs	Alive	Restrictive Fluid Group	3.36414	0.645963
72 Hrs	Alive	Liberal Fluid Group	4.66544	0.660079
72 Hrs	Dead	Restrictive Fluid Group	3.18301	0.486804
72 Hrs	Alive	Restrictive Fluid Group	3.2637	0.645963
72 Hrs	Alive	Liberal Fluid Group	1.51009	0.660079
72 Hrs	Alive	Liberal Fluid Group	1.10764	0.660079
72 Hrs	Dead	Liberal Fluid Group	1.06881	0.486804
72 Hrs	Alive	Restrictive Fluid Group	2.5297	0.645963
72 Hrs	Dead	Liberal Fluid Group	2.77637	0.486804
72 Hrs	Alive	Restrictive Fluid Group	2.40047	0.969697
72 Hrs	Alive	Restrictive Fluid Group	2.32858	0.645963
72 Hrs	Dead	Liberal Fluid Group	3.19428	0.486804
72 Hrs	Alive	Liberal Fluid Group	2.11793	0.660079
72 Hrs	Alive	Liberal Fluid Group	1.41652	0.660079
72 Hrs	Alive	Liberal Fluid Group	2.74964	0.660079
72 Hrs	Alive	Restrictive Fluid Group	2.00372	0.645963
72 Hrs	Alive	Liberal Fluid Group	3.27865	0.660079
72 Hrs	Alive	Liberal Fluid Group	2.65934	0.660079
72 Hrs	Alive	Restrictive Fluid Group	2.3523	0.645963
72 Hrs	Alive	Liberal Fluid Group	1.55897	0.660079
72 Hrs	Alive	Restrictive Fluid Group	2.47908	0.645963
72 Hrs	Dead	Liberal Fluid Group	3.42377	0.486804
72 Hrs	Alive	Restrictive Fluid Group	0.583297	0.645963
72 Hrs	Alive	Liberal Fluid Group	1.23822	0.660079
72 Hrs	Alive	Restrictive Fluid Group	4.71974	0.645963
72 Hrs	Alive	Liberal Fluid Group	1.23822	0.969697
72 Hrs	Alive	Liberal Fluid Group	1.85128	0.969697
72 Hrs	Alive	Liberal Fluid Group	0.374512	0.660079
72 Hrs	Alive	Restrictive Fluid Group	1.48819	0.645963
72 Hrs	Alive	Liberal Fluid Group	4.56661	0.660079
72 Hrs	Alive	Restrictive Fluid Group	3.74055	0.645963
72 Hrs	Alive	Restrictive Fluid Group	2.32616	0.645963
72 Hrs	Alive	Liberal Fluid Group	3.21325	0.969697
72 Hrs	Alive	Restrictive Fluid Group	4.29627	0.969697
72 Hrs	Alive	Restrictive Fluid Group	1.49304	0.645963
72 Hrs	Alive	Liberal Fluid Group	2.40979	0.660079
72 Hrs	Alive	Liberal Fluid Group	1.53699	0.660079
72 Hrs	Alive	Liberal Fluid Group	1.57204	0.660079
72 Hrs	Dead	Restrictive Fluid Group	3.13974	0.486804
72 Hrs	Dead	Restrictive Fluid Group	2.76112	0.486804
72 Hrs	Alive	Restrictive Fluid Group	1.48198	0.645963
72 Hrs	Alive	Restrictive Fluid Group	2.34176	0.645963
72 Hrs	Dead	Liberal Fluid Group	1.72135	0.486804
72 Hrs	Alive	Restrictive Fluid Group	2.77672	0.645963
72 Hrs	Dead	Restrictive Fluid Group	2.98659	0.486804
72 Hrs	Alive	Restrictive Fluid Group	0.851919	0.645963
72 Hrs	Alive	Restrictive Fluid Group	2.45282	0.645963
72 Hrs	Dead	Liberal Fluid Group	3.09495	0.486804
72 Hrs	Alive	Liberal Fluid Group	2.79303	0.969697
72 Hrs	Alive	Restrictive Fluid Group	4.33314	0.645963
72 Hrs	Alive	Liberal Fluid Group	3.24886	0.660079
72 Hrs	Alive	Liberal Fluid Group	3.20869	0.660079
72 Hrs	Dead	Restrictive Fluid Group	3.45068	0.486804
72 Hrs	Alive	Liberal Fluid Group	0.944203	0.660079
72 Hrs	Alive	Liberal Fluid Group	3.13974	0.660079
72 Hrs	Alive	Liberal Fluid Group	3.37897	0.660079
72 Hrs	Alive	Liberal Fluid Group	2.99153	0.660079
72 Hrs	Dead	Restrictive Fluid Group	2.70408	0.486804
72 Hrs	Alive	Liberal Fluid Group	1.40286	0.660079
72 Hrs	Alive	Restrictive Fluid Group	2.45282	0.645963
72 Hrs	Alive	Liberal Fluid Group	2.42615	0.660079
72 Hrs	Alive	Liberal Fluid Group	1.42413	0.660079
72 Hrs	Dead	Restrictive Fluid Group	3.91747	0.486804
72 Hrs	Alive	Liberal Fluid Group	2.83302	0.660079
72 Hrs	Dead	Restrictive Fluid Group	5.41355	0.486804
72 Hrs	Alive	Liberal Fluid Group	2.76112	0.660079
72 Hrs	Alive	Liberal Fluid Group	2.73132	0.660079
72 Hrs	Dead	Restrictive Fluid Group	3.0643	0.486804
72 Hrs	Alive	Restrictive Fluid Group	1.3111	0.645963
72 Hrs	Alive	Restrictive Fluid Group	1.76246	0.645963
72 Hrs	Alive	Liberal Fluid Group	1.28647	0.660079
72 Hrs	Alive	Restrictive Fluid Group	2.59601	0.645963
72 Hrs	Alive	Liberal Fluid Group	3.45566	0.660079
72 Hrs	Alive	Liberal Fluid Group	1.68074	0.660079
72 Hrs	Alive	Liberal Fluid Group	4.17568	0.969697
[truncated: 214 more rows]
